# Supplementary material for: Getting to the bottom of research funding: Acknowledging the complexity of funding dynamics
Source: PLoS One. 2021 May 12;16(5):e0251488. doi: 10.1371/journal.pone.0251488 (PMC8115833; doi:10.1371/journal.pone.0251488)
Supplement: S2 File — Listing anonymised unique article identifiers, author affiliations, numbers of authors, fields, numbers of funding acknowledgements, and origin and type data used in this paper. (XLSX) [file pone.0251488.s002.xlsx]

## Sheet: data
id	denmark	netherlands	norway	n_authors	food_science	energy	n_FAs	origin_DK	origin_NL	origin_NO	origin_foreign	origin_supranational	origin_unknown	origin_not_coded	type_public	type_private	type_non_profit	type_university	type_mixed	type_not_coded
1	1	0	0	4	0	1	0	0	0	0	0	0	0	0	0	0	0	0	0	0
2	1	0	0	5	0	1	0	0	0	0	0	0	0	0	0	0	0	0	0	0
3	1	0	0	1	0	1	1	1	0	0	0	0	0	0	1	0	0	0	0	0
4	0	1	1	207	0	1	60	1	1	0	12	2	0	8	16	0	0	0	0	8
5	1	0	0	3	1	0	0	0	0	0	0	0	0	0	0	0	0	0	0	0
6	0	1	0	1	0	1	0	0	0	0	0	0	0	0	0	0	0	0	0	0
7	0	1	0	4	0	1	0	0	0	0	0	0	0	0	0	0	0	0	0	0
8	0	0	1	8	1	0	1	0	0	0	0	0	0	0	0	0	0	0	0	0
9	0	1	0	3	0	1	0	0	0	0	0	0	0	0	0	0	0	0	0	0
10	0	1	0	3	0	1	1	0	0	0	0	0	0	0	0	0	0	0	0	0
11	0	1	0	3	0	1	6	0	2	0	2	3	0	0	7	0	0	0	0	0
12	1	0	0	4	1	0	0	0	0	0	0	0	0	0	0	0	0	0	0	0
13	0	0	1	3	1	0	2	0	0	2	0	0	0	0	2	0	0	0	0	0
14	0	1	0	3	0	1	3	0	1	0	1	0	0	0	2	0	0	0	0	0
15	0	1	0	9	0	1	4	0	1	0	2	0	0	0	2	0	0	0	0	1
16	1	0	0	1	1	0	0	0	0	0	0	0	0	0	0	0	0	0	0	0
17	0	1	0	1	0	1	0	0	0	0	0	0	0	0	0	0	0	0	0	0
18	0	1	0	5	0	1	2	0	2	0	0	0	0	0	2	0	0	0	0	0
19	0	1	0	9	1	0	1	0	0	0	0	2	0	0	2	0	0	0	0	0
20	0	0	1	6	0	1	2	0	0	2	0	0	0	0	1	0	0	0	0	1
21	0	1	0	9	0	1	2	0	0	0	0	0	0	0	0	0	0	0	0	0
22	0	1	0	5	1	0	0	0	0	0	0	0	0	0	0	0	0	0	0	0
23	0	0	1	7	0	1	1	0	0	1	0	0	0	0	1	0	0	0	0	0
24	1	0	0	1	0	1	1	1	0	0	0	0	0	0	0	1	0	0	0	0
25	0	1	0	3	0	1	0	0	0	0	0	0	0	0	0	0	0	0	0	0
26	1	0	0	3	1	1	1	0	0	0	0	2	0	0	2	0	0	0	0	0
27	1	0	0	3	0	1	1	1	0	0	0	0	0	0	0	0	0	1	0	0
28	1	0	0	3	0	1	1	1	0	0	0	0	0	0	0	1	0	0	0	0
29	1	0	0	10	1	0	1	0	0	0	0	0	0	0	0	0	0	0	0	0
30	1	0	0	6	1	0	2	2	0	0	0	0	0	0	2	0	0	0	0	0
31	0	1	0	9	1	0	4	0	0	0	2	2	0	1	0	3	0	0	0	2
32	0	0	1	2	0	1	0	0	0	0	0	0	0	0	0	0	0	0	0	0
33	0	0	1	3	1	0	4	0	0	2	1	0	0	0	3	0	0	0	0	0
34	1	0	0	8	1	0	4	2	0	0	0	1	0	0	0	0	3	0	0	0
35	1	0	0	6	1	0	3	0	0	0	2	0	0	0	1	0	0	0	0	1
36	0	0	1	8	1	0	1	0	0	1	0	0	0	0	1	0	0	0	0	0
37	0	0	1	5	1	0	2	0	0	1	0	2	0	0	3	0	0	0	0	0
38	1	0	0	6	0	1	2	1	0	0	1	0	0	0	2	0	0	0	0	0
39	0	0	1	3	1	0	4	0	0	1	0	0	0	0	1	0	0	0	0	0
40	1	0	0	4	0	1	0	0	0	0	0	0	0	0	0	0	0	0	0	0
41	1	0	0	3	0	1	4	3	0	0	0	2	0	0	5	0	0	0	0	0
42	0	0	1	1	1	0	0	0	0	0	0	0	0	0	0	0	0	0	0	0
43	1	0	0	3	0	1	1	0	0	0	0	2	0	0	2	0	0	0	0	0
44	0	0	1	2	0	1	0	0	0	0	0	0	0	0	0	0	0	0	0	0
45	0	1	0	3	1	0	2	0	1	0	0	0	0	0	0	1	0	0	0	0
46	1	0	0	2	1	0	0	0	0	0	0	0	0	0	0	0	0	0	0	0
47	0	1	0	2	0	1	0	0	0	0	0	0	0	0	0	0	0	0	0	0
48	0	0	1	3	0	1	2	0	0	0	3	0	0	0	3	0	0	0	0	0
49	0	1	0	4	1	0	2	0	0	0	2	0	0	1	0	0	2	0	0	1
50	0	1	0	17	1	0	13	0	1	0	8	2	0	0	11	0	0	0	0	0
51	1	0	0	4	1	1	0	0	0	0	0	0	0	0	0	0	0	0	0	0
52	1	0	0	8	1	0	9	2	0	0	2	0	0	2	4	0	0	0	0	2
53	1	0	0	6	0	1	2	1	0	0	1	0	0	0	2	0	0	0	0	0
54	0	1	0	3	0	1	1	0	0	0	0	2	0	0	2	0	0	0	0	0
55	0	1	0	3	0	1	0	0	0	0	0	0	0	0	0	0	0	0	0	0
56	1	0	0	7	0	1	4	2	0	0	2	0	0	0	4	0	0	0	0	0
57	0	0	1	6	0	1	4	0	0	0	3	2	0	0	5	0	0	0	0	0
58	1	0	0	4	0	1	0	0	0	0	0	0	0	0	0	0	0	0	0	0
59	0	0	1	3	0	1	3	0	0	1	0	0	0	1	0	0	0	1	0	1
60	0	1	0	4	0	1	2	0	0	0	0	4	0	0	4	0	0	0	0	0
61	0	1	1	3	1	0	4	0	0	2	0	2	0	0	4	0	0	0	0	0
62	0	1	1	4	1	0	0	0	0	0	0	0	0	0	0	0	0	0	0	0
63	0	1	0	4	1	0	3	0	0	0	3	0	0	0	3	0	0	0	0	0
64	1	0	0	19	1	0	5	1	0	0	4	0	0	0	3	0	0	0	0	2
65	0	0	1	7	1	0	5	0	0	2	3	0	0	0	5	0	0	0	0	0
66	0	0	1	9	0	1	1	0	0	0	1	0	0	0	0	0	0	1	0	0
67	0	0	1	3	0	1	1	0	0	1	0	0	0	0	0	0	1	0	0	0
68	0	1	0	5	0	1	1	0	1	0	0	0	0	0	1	0	0	0	0	0
69	0	1	0	4	1	0	4	0	3	0	0	0	0	0	0	3	0	0	0	0
70	1	0	0	11	0	1	1	1	0	0	0	0	0	0	1	0	0	0	0	0
71	1	0	0	7	1	0	1	1	0	0	0	0	0	0	1	0	0	0	0	0
72	1	0	0	4	1	0	1	0	0	0	0	0	0	0	0	0	0	0	0	0
73	0	1	0	6	1	0	5	0	0	0	0	0	0	1	0	0	0	0	0	1
74	1	0	0	2	0	1	0	0	0	0	0	0	0	0	0	0	0	0	0	0
75	0	0	1	3	1	0	3	0	0	1	0	2	0	1	3	0	0	0	0	1
76	0	0	1	2	1	0	0	0	0	0	0	0	0	0	0	0	0	0	0	0
77	0	0	1	5	1	0	0	0	0	0	0	0	0	0	0	0	0	0	0	0
78	0	0	1	3	0	1	2	0	0	1	0	0	0	1	1	0	0	0	0	1
79	0	0	1	7	1	0	6	0	0	5	0	0	0	1	5	0	0	0	0	1
80	0	1	0	5	0	1	0	0	0	0	0	0	0	0	0	0	0	0	0	0
81	0	1	0	2	1	0	0	0	0	0	0	0	0	0	0	0	0	0	0	0
82	1	0	0	1	0	1	1	0	0	0	0	0	0	0	0	0	0	0	0	0
83	0	1	0	6	1	0	2	0	0	0	0	0	0	1	0	0	0	0	0	1
84	1	0	0	8	0	1	5	0	0	0	3	2	0	0	5	0	0	0	0	0
85	0	0	1	3	0	1	0	0	0	0	0	0	0	0	0	0	0	0	0	0
86	0	1	0	3	0	1	0	0	0	0	0	0	0	0	0	0	0	0	0	0
87	0	0	1	5	1	0	0	0	0	0	0	0	0	0	0	0	0	0	0	0
88	0	1	0	4	0	1	2	0	2	0	0	0	0	0	2	0	0	0	0	0
89	0	1	0	4	0	1	5	0	0	0	3	2	0	0	3	0	0	0	0	2
90	1	0	0	10	0	1	12	0	0	0	2	0	0	8	0	5	0	0	0	5
91	0	1	0	19	0	1	1	0	0	0	0	2	0	0	2	0	0	0	0	0
92	0	0	1	12	1	0	3	0	0	0	1	2	0	0	3	0	0	0	0	0
93	0	1	0	7	1	0	3	0	1	0	0	0	0	1	1	0	0	0	0	1
94	0	1	0	4	0	1	0	0	0	0	0	0	0	0	0	0	0	0	0	0
95	0	1	0	2	0	1	2	0	0	0	2	0	0	0	2	0	0	0	0	0
96	0	1	0	5	0	1	1	0	0	0	0	2	0	0	2	0	0	0	0	0
97	1	0	0	8	0	1	2	0	0	0	2	0	0	0	2	0	0	0	0	0
98	1	0	0	10	1	0	6	0	0	0	2	6	0	0	6	0	0	0	0	2
99	1	0	0	3	1	0	0	0	0	0	0	0	0	0	0	0	0	0	0	0
100	1	0	0	4	0	1	4	1	0	0	3	0	0	0	0	0	0	4	0	0
101	0	1	0	5	0	1	2	0	1	0	0	2	0	0	3	0	0	0	0	0
102	0	0	1	5	0	1	2	0	0	0	1	2	0	0	3	0	0	0	0	0
103	0	0	1	4	1	0	1	0	0	0	0	2	0	0	2	0	0	0	0	0
104	1	0	0	11	1	0	5	3	0	0	1	0	0	0	0	0	4	0	0	0
105	0	1	0	5	1	0	0	0	0	0	0	0	0	0	0	0	0	0	0	0
106	0	0	1	1	0	1	0	0	0	0	0	0	0	0	0	0	0	0	0	0
107	0	0	1	3	0	1	1	0	0	0	0	0	0	0	0	0	0	0	0	0
108	0	1	0	4	1	0	2	0	2	0	0	0	0	0	0	0	2	0	0	0
109	1	0	0	5	0	1	3	2	0	0	0	0	0	0	2	0	0	0	0	0
110	1	0	0	6	0	1	5	1	0	0	0	0	0	2	0	3	0	0	0	0
111	0	0	1	2	0	1	4	0	0	1	0	0	0	1	1	0	0	0	0	1
112	1	0	0	1	0	1	2	0	0	0	0	0	0	0	0	0	0	0	0	0
113	0	0	1	2	1	0	1	0	0	0	0	0	0	1	0	0	0	0	0	1
114	0	1	0	4	1	0	2	0	1	0	1	0	0	0	2	0	0	0	0	0
115	1	0	0	5	1	0	1	1	0	0	0	0	0	0	1	0	0	0	0	0
116	0	1	0	5	0	1	3	0	3	0	0	0	0	0	0	0	3	0	0	0
117	1	1	0	12	1	0	1	0	0	0	0	2	0	0	2	0	0	0	0	0
118	0	1	0	6	0	1	1	0	0	0	1	0	0	0	1	0	0	0	0	0
119	1	0	0	5	0	1	1	1	0	0	0	0	0	0	1	0	0	0	0	0
120	0	0	1	8	1	0	4	0	0	3	0	2	0	0	5	0	0	0	0	0
121	1	0	0	5	1	0	3	2	0	0	0	2	0	0	4	0	0	0	0	0
122	0	0	1	5	0	1	2	0	0	2	0	0	0	0	2	0	0	0	0	0
123	0	1	0	4	0	1	0	0	0	0	0	0	0	0	0	0	0	0	0	0
124	1	0	0	7	0	1	2	2	0	0	0	0	0	0	2	0	0	0	0	0
125	0	1	0	5	0	1	0	0	0	0	0	0	0	0	0	0	0	0	0	0
126	0	0	1	3	0	1	1	0	0	1	0	0	0	0	1	0	0	0	0	0
127	1	0	1	4	0	1	4	0	0	6	0	0	0	0	6	0	0	0	0	0
128	1	0	0	9	1	0	2	3	0	0	0	0	0	0	3	0	0	0	0	0
129	1	1	0	7	1	0	0	0	0	0	0	0	0	0	0	0	0	0	0	0
130	1	0	0	2	1	0	3	3	0	0	0	0	0	0	0	0	0	1	0	2
131	0	0	1	5	1	0	0	0	0	0	0	0	0	0	0	0	0	0	0	0
132	0	0	1	5	1	0	2	0	0	1	0	0	0	1	0	2	0	0	0	0
133	0	1	0	3	0	1	1	0	0	0	1	0	0	0	1	0	0	0	0	0
134	1	0	0	5	0	1	2	0	0	0	0	0	0	1	0	0	0	1	0	0
135	1	0	0	5	1	0	5	3	0	0	0	0	0	1	0	3	0	0	0	1
136	1	0	0	3	1	0	1	1	0	0	0	0	0	0	0	0	1	0	0	0
137	1	0	0	2	0	1	1	0	0	0	0	0	0	0	0	0	0	0	0	0
138	1	0	0	3	0	1	1	1	0	0	0	0	0	0	1	0	0	0	0	0
139	0	1	0	4	1	0	0	0	0	0	0	0	0	0	0	0	0	0	0	0
140	1	0	0	3	0	1	1	1	0	0	0	0	0	0	1	0	0	0	0	0
141	0	1	0	9	0	1	7	0	0	0	4	2	0	0	5	0	0	0	0	1
142	0	1	0	5	0	1	1	0	0	0	1	0	0	0	0	0	1	0	0	0
143	0	0	1	6	1	0	0	0	0	0	0	0	0	0	0	0	0	0	0	0
144	0	1	0	9	0	1	7	0	1	0	4	2	0	0	7	0	0	0	0	0
145	0	1	0	6	1	0	0	0	0	0	0	0	0	0	0	0	0	0	0	0
146	0	1	0	33	0	1	8	0	0	0	5	4	0	0	8	0	0	0	0	1
147	0	1	0	4	0	1	0	0	0	0	0	0	0	0	0	0	0	0	0	0
148	1	0	0	4	0	1	0	0	0	0	0	0	0	0	0	0	0	0	0	0
149	0	0	1	7	1	0	4	0	0	3	0	0	0	1	3	0	0	0	0	1
150	1	0	0	7	1	0	1	0	0	0	0	0	0	0	0	0	0	0	0	0
151	0	1	0	4	0	1	0	0	0	0	0	0	0	0	0	0	0	0	0	0
152	0	0	1	3	0	1	3	0	0	2	0	0	0	0	2	0	0	0	0	0
153	0	1	0	5	0	1	3	0	1	0	0	0	0	1	0	0	0	1	0	1
154	0	0	1	2	1	0	2	0	0	0	1	2	0	0	3	0	0	0	0	0
155	0	0	1	2	1	0	0	0	0	0	0	0	0	0	0	0	0	0	0	0
156	1	0	0	5	1	0	1	0	0	0	0	0	0	0	0	0	0	0	0	0
157	0	0	1	5	1	0	1	0	0	0	0	0	0	0	0	0	0	0	0	0
158	0	1	0	3	0	1	3	0	1	0	0	0	0	0	0	1	0	0	0	0
159	1	0	0	2	1	0	1	1	0	0	0	0	0	0	1	0	0	0	0	0
160	0	0	1	2	0	1	0	0	0	0	0	0	0	0	0	0	0	0	0	0
161	1	0	0	4	0	1	0	0	0	0	0	0	0	0	0	0	0	0	0	0
162	1	0	0	4	0	1	1	1	0	0	0	0	0	0	0	0	0	1	0	0
163	0	1	0	4	1	0	0	0	0	0	0	0	0	0	0	0	0	0	0	0
164	1	0	0	4	0	1	0	0	0	0	0	0	0	0	0	0	0	0	0	0
165	0	0	1	2	1	0	0	0	0	0	0	0	0	0	0	0	0	0	0	0
166	1	0	0	3	0	1	2	0	0	0	1	2	0	0	3	0	0	0	0	0
167	1	0	0	5	0	1	2	0	0	0	0	3	0	0	3	0	0	0	0	0
168	0	0	1	2	0	1	2	0	0	2	0	0	0	0	0	2	0	0	0	0
169	0	1	0	13	1	0	1	0	0	0	1	0	0	0	0	0	1	0	0	0
170	0	1	0	3	0	1	3	0	3	0	0	0	0	0	3	0	0	0	0	0
171	0	1	0	7	0	1	1	0	1	0	0	0	0	0	1	0	0	0	0	0
172	1	0	0	7	0	1	4	3	0	0	1	1	0	0	0	0	5	0	0	0
173	0	1	0	4	0	1	2	0	2	0	0	0	0	0	2	0	0	0	0	0
174	0	1	0	4	1	0	1	0	0	0	1	0	0	0	0	0	0	0	0	1
175	1	0	0	2	0	1	0	0	0	0	0	0	0	0	0	0	0	0	0	0
176	1	0	0	4	0	1	1	0	0	0	0	0	0	0	0	0	0	0	0	0
177	1	0	0	4	0	1	1	1	0	0	0	0	0	0	1	0	0	0	0	0
178	1	0	0	3	0	1	0	0	0	0	0	0	0	0	0	0	0	0	0	0
179	0	0	1	3	1	0	2	0	0	2	0	0	0	0	2	0	0	0	0	0
180	1	0	0	5	0	1	3	0	0	0	1	0	0	1	1	0	0	0	0	1
181	1	0	0	6	0	1	1	0	0	0	0	2	0	0	2	0	0	0	0	0
182	1	0	0	5	0	1	0	0	0	0	0	0	0	0	0	0	0	0	0	0
183	1	0	0	8	0	1	2	0	0	0	0	2	0	0	2	0	0	0	0	0
184	1	0	0	8	1	0	5	0	0	0	3	4	0	0	7	0	0	0	0	0
185	0	0	1	1	0	1	0	0	0	0	0	0	0	0	0	0	0	0	0	0
186	0	1	0	3	0	1	1	0	0	0	0	0	0	0	0	0	0	0	0	0
187	1	0	0	2	1	0	0	0	0	0	0	0	0	0	0	0	0	0	0	0
188	0	1	0	6	0	1	1	0	0	0	2	0	0	0	2	0	0	0	0	0
189	1	0	0	8	0	1	1	1	0	0	0	0	0	0	0	0	1	0	0	0
190	1	0	0	3	0	1	1	0	0	0	0	0	0	0	0	0	0	0	0	0
191	0	1	0	4	0	1	5	0	1	0	2	4	0	0	7	0	0	0	0	0
192	0	1	0	8	1	0	2	0	0	0	1	2	0	0	3	0	0	0	0	0
193	1	1	1	4	1	0	2	1	1	0	0	0	0	0	2	0	0	0	0	0
194	1	0	0	9	0	1	6	2	0	0	1	2	0	0	5	0	0	0	0	0
195	0	0	1	5	1	0	1	0	0	1	0	0	0	0	1	0	0	0	0	0
196	0	1	0	13	0	1	7	0	0	0	1	5	0	3	6	0	0	0	0	3
197	0	1	0	5	0	1	3	0	1	0	0	2	0	0	0	0	0	3	0	0
198	0	0	1	2	0	1	2	0	0	1	0	0	0	1	1	0	0	0	0	1
199	0	0	1	7	1	0	2	0	0	0	0	0	0	0	0	0	0	0	0	0
200	0	1	0	6	0	1	0	0	0	0	0	0	0	0	0	0	0	0	0	0
201	0	1	0	3	1	0	3	0	4	0	0	0	0	0	4	0	0	0	0	0
202	0	1	0	3	1	0	1	0	1	0	0	0	0	0	0	0	1	0	0	0
203	1	0	0	3	0	1	1	1	0	0	0	0	0	0	1	0	0	0	0	0
204	1	0	0	4	1	0	3	2	0	0	0	0	0	0	2	0	0	0	0	0
205	1	1	0	5	1	0	0	0	0	0	0	0	0	0	0	0	0	0	0	0
206	0	1	0	5	1	0	3	0	1	0	1	2	0	0	3	0	0	0	0	1
207	0	1	0	1	1	0	1	0	0	0	1	0	0	0	0	0	0	0	0	1
208	1	0	0	8	1	0	4	0	0	0	4	0	0	0	3	0	0	0	0	1
209	1	0	0	6	0	1	1	1	0	0	0	0	0	0	1	0	0	0	0	0
210	1	0	0	4	0	1	1	2	0	0	0	0	0	0	0	0	2	0	0	0
211	1	0	1	5	0	1	0	0	0	0	0	0	0	0	0	0	0	0	0	0
212	0	0	1	7	1	0	1	0	0	0	1	0	0	0	0	1	0	0	0	0
213	1	0	0	4	1	0	0	0	0	0	0	0	0	0	0	0	0	0	0	0
214	1	0	0	4	0	1	1	0	0	0	1	0	0	0	1	0	0	0	0	0
215	1	0	0	5	0	1	0	0	0	0	0	0	0	0	0	0	0	0	0	0
216	0	1	0	3	0	1	4	0	2	0	1	0	0	0	3	0	0	0	0	0
217	0	0	1	3	0	1	0	0	0	0	0	0	0	0	0	0	0	0	0	0
218	0	1	0	4	1	0	2	0	2	0	0	0	0	0	2	0	0	0	0	0
219	0	1	0	3	0	1	0	0	0	0	0	0	0	0	0	0	0	0	0	0
220	0	1	0	3	0	1	0	0	0	0	0	0	0	0	0	0	0	0	0	0
221	0	1	0	8	1	0	1	0	0	0	0	2	0	0	2	0	0	0	0	0
222	1	0	0	4	0	1	2	2	0	0	1	0	0	0	3	0	0	0	0	0
223	1	0	0	9	0	1	5	1	0	0	1	2	0	1	4	0	0	0	0	1
224	1	0	0	8	1	0	1	0	0	0	1	0	0	0	1	0	0	0	0	0
225	0	1	0	9	1	0	7	0	3	0	0	0	0	0	3	0	0	0	0	0
226	0	0	1	4	1	0	1	0	0	1	0	0	0	0	1	0	0	0	0	0
227	0	1	0	5	0	1	6	0	2	0	1	4	0	0	7	0	0	0	0	0
228	1	0	0	9	1	0	3	1	0	0	0	0	0	0	0	0	1	0	0	0
229	0	1	0	5	1	0	0	0	0	0	0	0	0	0	0	0	0	0	0	0
230	0	1	0	3	0	1	0	0	0	0	0	0	0	0	0	0	0	0	0	0
231	0	0	1	5	1	0	0	0	0	0	0	0	0	0	0	0	0	0	0	0
232	0	1	0	2	1	0	1	0	1	0	0	0	0	0	0	0	1	0	0	0
233	1	0	0	7	0	1	2	1	0	0	2	0	0	0	3	0	0	0	0	0
234	0	1	0	5	1	0	2	0	1	0	0	0	0	0	1	0	0	0	0	0
235	0	1	0	3	0	1	1	0	0	0	0	2	0	0	2	0	0	0	0	0
236	0	0	1	7	0	1	2	0	0	1	0	0	0	0	1	0	0	0	0	0
237	0	1	0	4	0	1	2	0	1	0	1	0	0	0	2	0	0	0	0	0
238	1	0	0	2	0	1	1	1	0	0	0	0	0	0	1	0	0	0	0	0
239	1	0	0	2	1	0	0	0	0	0	0	0	0	0	0	0	0	0	0	0
240	1	0	0	3	0	1	1	0	0	0	0	0	0	0	0	0	0	0	0	0
241	0	1	0	9	1	0	3	0	0	0	1	0	0	0	1	0	0	0	0	0
242	0	1	0	9	0	1	2	0	2	0	0	0	0	0	2	0	0	0	0	0
243	0	1	0	6	1	0	2	0	0	0	1	0	0	1	1	0	0	0	0	1
244	0	0	1	10	1	0	0	0	0	0	0	0	0	0	0	0	0	0	0	0
245	0	1	0	5	0	1	11	0	2	0	4	4	0	1	9	0	0	0	0	2
246	0	0	1	5	1	0	5	0	0	1	3	0	0	0	3	0	0	0	0	1
247	0	0	1	5	0	1	3	0	0	2	0	0	0	1	3	0	0	0	0	0
248	0	1	0	6	1	0	0	0	0	0	0	0	0	0	0	0	0	0	0	0
249	0	1	0	4	1	0	0	0	0	0	0	0	0	0	0	0	0	0	0	0
250	0	1	0	5	0	1	4	0	0	0	1	6	0	0	7	0	0	0	0	0
251	0	1	0	5	0	1	1	0	0	0	0	2	0	0	2	0	0	0	0	0
252	0	0	1	9	1	0	6	0	0	2	1	0	0	0	0	3	0	0	0	0
253	1	0	0	3	1	0	0	0	0	0	0	0	0	0	0	0	0	0	0	0
254	0	1	1	3	1	0	4	0	0	1	0	2	0	0	3	0	0	0	0	0
255	0	0	1	3	1	0	1	0	0	2	0	0	0	0	2	0	0	0	0	0
256	1	0	0	4	0	1	3	2	0	0	0	0	0	0	0	2	0	0	0	0
257	0	0	1	4	0	1	3	0	0	1	0	0	0	1	1	0	0	0	0	1
258	0	0	1	1	0	1	0	0	0	0	0	0	0	0	0	0	0	0	0	0
259	1	0	0	5	1	0	1	1	0	0	0	0	0	0	0	0	0	1	0	0
260	0	1	0	31	0	1	1	0	0	0	0	2	0	0	2	0	0	0	0	0
261	1	0	0	5	1	0	0	0	0	0	0	0	0	0	0	0	0	0	0	0
262	0	1	0	4	1	0	4	0	1	0	1	2	0	0	3	0	0	0	0	1
263	1	0	0	2	0	1	0	0	0	0	0	0	0	0	0	0	0	0	0	0
264	0	1	0	4	1	0	1	0	1	0	0	0	0	0	1	0	0	0	0	0
265	0	1	0	6	1	0	1	0	0	0	0	0	0	0	0	0	0	0	0	0
266	0	1	0	3	1	0	0	0	0	0	0	0	0	0	0	0	0	0	0	0
267	1	0	0	7	0	1	0	0	0	0	0	0	0	0	0	0	0	0	0	0
268	0	1	0	5	1	0	1	0	1	0	0	0	0	0	1	0	0	0	0	0
269	0	0	1	4	1	0	2	0	0	2	0	0	0	0	0	2	0	0	0	0
270	1	0	0	4	1	0	4	1	0	0	0	2	0	0	3	0	0	0	0	0
271	0	1	0	3	0	1	0	0	0	0	0	0	0	0	0	0	0	0	0	0
272	1	0	1	7	0	1	4	1	0	1	1	2	0	0	5	0	0	0	0	0
273	1	0	0	4	1	0	0	0	0	0	0	0	0	0	0	0	0	0	0	0
274	1	0	0	5	0	1	1	1	0	0	0	0	0	0	1	0	0	0	0	0
275	1	1	0	12	0	1	2	0	0	0	0	4	0	0	4	0	0	0	0	0
276	0	1	0	3	1	0	2	0	2	0	0	0	0	0	0	2	0	0	0	0
277	0	0	1	4	0	1	0	0	0	0	0	0	0	0	0	0	0	0	0	0
278	1	0	0	5	0	1	0	0	0	0	0	0	0	0	0	0	0	0	0	0
279	1	0	0	8	1	0	5	2	0	0	0	2	0	0	4	0	0	0	0	0
280	0	1	0	4	0	1	3	0	0	0	2	2	0	0	2	0	0	0	0	2
281	0	1	0	3	0	1	0	0	0	0	0	0	0	0	0	0	0	0	0	0
282	0	1	0	3	1	0	1	0	1	0	0	0	0	0	1	0	0	0	0	0
283	1	0	0	5	1	0	2	0	0	0	1	0	0	0	1	0	0	0	0	0
284	0	1	0	4	1	0	0	0	0	0	0	0	0	0	0	0	0	0	0	0
285	0	1	0	4	0	1	1	0	1	0	0	0	0	0	1	0	0	0	0	0
286	0	1	0	3	0	1	0	0	0	0	0	0	0	0	0	0	0	0	0	0
287	0	1	0	2	0	1	0	0	0	0	0	0	0	0	0	0	0	0	0	0
288	1	0	0	42	0	1	5	0	0	0	2	2	0	0	4	0	0	0	0	0
289	0	1	0	9	1	0	1	0	1	0	0	0	0	0	1	0	0	0	0	0
290	1	0	0	2	1	0	5	1	0	0	0	0	0	0	0	0	0	1	0	0
291	1	0	0	7	1	0	1	0	0	0	0	2	0	0	2	0	0	0	0	0
292	0	1	0	2	0	1	1	0	0	0	0	0	0	0	0	0	0	0	0	0
293	1	0	0	3	1	0	4	4	0	0	0	0	0	0	0	4	0	0	0	0
294	0	0	1	4	1	0	1	0	0	0	1	0	0	0	0	0	0	1	0	0
295	0	0	1	9	0	1	1	0	0	0	0	1	0	0	1	0	0	0	0	0
296	0	1	0	7	0	1	2	0	0	0	1	2	0	0	3	0	0	0	0	0
297	1	0	0	5	0	1	1	1	0	0	0	0	0	0	1	0	0	0	0	0
298	0	0	1	4	1	0	0	0	0	0	0	0	0	0	0	0	0	0	0	0
299	0	1	0	7	1	1	3	0	1	0	1	0	0	0	1	0	0	0	0	1
300	0	0	1	1	0	1	2	0	0	2	0	0	0	0	2	0	0	0	0	0
301	0	0	1	4	1	0	2	0	0	2	0	0	0	0	2	0	0	0	0	0
302	1	0	0	4	0	1	1	1	0	0	0	0	0	0	1	0	0	0	0	0
303	0	1	0	5	1	0	2	0	1	0	1	0	0	0	2	0	0	0	0	0
304	1	1	0	10	1	0	2	0	0	0	2	0	0	0	0	0	1	0	0	1
305	0	0	1	8	1	0	1	0	0	1	0	0	0	0	1	0	0	0	0	0
306	1	1	0	1	1	0	0	0	0	0	0	0	0	0	0	0	0	0	0	0
307	0	1	0	5	0	1	2	0	0	0	0	4	0	0	4	0	0	0	0	0
308	0	1	0	10	0	1	5	0	0	0	5	0	0	0	5	0	0	0	0	0
309	1	0	0	6	0	1	2	2	0	0	0	0	0	0	2	0	0	0	0	0
310	1	0	0	2	1	0	2	3	0	0	0	0	0	0	3	0	0	0	0	0
311	0	1	0	1	1	0	0	0	0	0	0	0	0	0	0	0	0	0	0	0
312	1	0	0	7	1	0	4	1	0	0	3	0	0	0	4	0	0	0	0	0
313	1	0	0	2	1	0	2	2	0	0	0	0	0	0	0	0	0	2	0	0
314	0	1	0	3	0	1	0	0	0	0	0	0	0	0	0	0	0	0	0	0
315	0	0	1	6	1	0	3	0	0	0	2	2	0	0	4	0	0	0	0	0
316	1	0	0	1	1	0	0	0	0	0	0	0	0	0	0	0	0	0	0	0
317	0	0	1	9	1	0	2	0	0	2	0	0	0	0	0	2	0	0	0	0
318	0	1	0	4	1	0	2	0	1	0	1	0	0	0	2	0	0	0	0	0
319	1	0	0	4	1	0	2	1	0	0	0	0	0	0	1	0	0	0	0	0
320	0	0	1	6	1	0	2	0	0	2	0	0	0	0	2	0	0	0	0	0
321	1	0	0	6	1	0	0	0	0	0	0	0	0	0	0	0	0	0	0	0
322	0	0	1	4	1	0	1	0	0	1	0	0	0	0	1	0	0	0	0	0
323	0	1	0	6	1	0	4	0	5	0	1	0	0	2	0	0	4	0	0	4
324	1	1	0	4	0	1	0	0	0	0	0	0	0	0	0	0	0	0	0	0
325	0	0	1	3	0	1	5	0	0	5	0	0	0	0	5	0	0	0	0	0
326	0	0	1	3	0	1	2	0	0	1	0	2	0	0	3	0	0	0	0	0
327	1	0	0	3	1	0	0	0	0	0	0	0	0	0	0	0	0	0	0	0
328	0	0	1	4	0	1	2	0	0	1	1	0	0	0	2	0	0	0	0	0
329	1	0	0	2	0	1	0	0	0	0	0	0	0	0	0	0	0	0	0	0
330	0	1	0	1	0	1	0	0	0	0	0	0	0	0	0	0	0	0	0	0
331	1	0	0	4	1	0	1	0	0	0	1	0	0	0	0	1	0	0	0	0
332	0	1	0	5	1	0	4	0	2	0	1	2	0	0	5	0	0	0	0	0
333	0	0	1	5	1	0	1	1	0	0	0	0	0	0	0	1	0	0	0	0
334	1	1	0	8	1	0	0	0	0	0	0	0	0	0	0	0	0	0	0	0
335	1	0	0	6	0	1	1	1	0	0	0	0	0	0	1	0	0	0	0	0
336	1	0	1	10	1	0	1	0	0	1	0	0	0	0	1	0	0	0	0	0
337	1	0	0	14	1	0	12	2	0	0	4	2	0	0	8	0	0	0	0	0
338	0	1	0	9	0	1	2	0	0	0	0	2	0	0	2	0	0	0	0	0
339	1	0	0	6	1	0	2	0	0	0	2	0	0	0	2	0	0	0	0	0
340	1	0	0	6	1	0	3	3	0	0	0	0	0	0	3	0	0	0	0	0
341	0	0	1	9	0	1	1	0	0	1	0	0	0	0	1	0	0	0	0	0
342	0	1	0	5	0	1	1	0	0	0	0	0	0	0	0	0	0	0	0	0
343	0	0	1	6	0	1	1	0	0	0	1	0	0	0	1	0	0	0	0	0
344	0	0	1	6	1	0	1	0	0	1	0	0	0	0	1	0	0	0	0	0
345	0	0	1	4	1	0	1	0	0	1	0	0	0	0	1	0	0	0	0	0
346	0	0	1	2	0	1	1	0	0	1	0	0	0	0	1	0	0	0	0	0
347	0	0	1	8	1	0	4	0	0	2	1	2	0	0	5	0	0	0	0	0
348	0	1	0	3	0	1	2	0	0	0	1	0	0	0	0	1	0	0	0	0
349	1	0	0	5	1	0	3	0	0	0	2	0	0	0	0	0	0	2	0	0
350	1	0	0	7	0	1	3	2	0	0	1	0	0	0	3	0	0	0	0	0
351	1	0	0	4	1	0	2	2	0	0	0	0	0	0	2	0	0	0	0	0
352	0	1	0	6	0	1	0	0	0	0	0	0	0	0	0	0	0	0	0	0
353	0	1	0	4	0	1	0	0	0	0	0	0	0	0	0	0	0	0	0	0
354	1	0	0	2	0	1	1	1	0	0	0	0	0	0	1	0	0	0	0	0
355	1	0	0	10	0	1	3	0	0	0	1	2	0	0	3	0	0	0	0	0
356	0	1	0	4	1	0	2	0	2	0	0	0	0	0	2	0	0	0	0	0
357	0	1	0	5	0	1	3	0	0	0	2	0	0	0	2	0	0	0	0	0
358	0	1	0	6	1	0	1	0	0	0	0	2	0	0	2	0	0	0	0	0
359	1	1	0	8	1	0	2	1	0	0	0	2	0	0	3	0	0	0	0	0
360	0	1	0	1	1	0	0	0	0	0	0	0	0	0	0	0	0	0	0	0
361	0	1	0	4	0	1	1	0	3	0	0	0	0	0	3	0	0	0	0	0
362	0	1	0	5	1	0	1	0	0	0	0	2	0	0	2	0	0	0	0	0
363	1	0	0	4	0	1	0	0	0	0	0	0	0	0	0	0	0	0	0	0
364	1	0	0	2	0	1	0	0	0	0	0	0	0	0	0	0	0	0	0	0
365	1	0	0	4	0	1	1	1	0	0	0	0	0	0	1	0	0	0	0	0
366	0	1	0	4	1	0	2	0	2	0	0	0	0	0	2	0	0	0	0	0
367	1	0	0	6	0	1	1	0	0	0	2	0	0	0	2	0	0	0	0	0
368	0	1	0	5	0	1	1	0	1	0	0	0	0	0	1	0	0	0	0	0
369	0	0	1	3	0	1	1	0	0	1	0	0	0	0	1	0	0	0	0	0
370	0	0	1	4	0	1	1	0	0	0	1	0	0	0	1	0	0	0	0	0
371	1	0	0	9	0	1	4	4	0	0	0	0	0	0	4	0	0	0	0	0
372	0	1	0	2	0	1	0	0	0	0	0	0	0	0	0	0	0	0	0	0
373	1	0	0	3	0	1	2	0	0	0	0	0	0	0	0	0	0	0	0	0
374	1	0	0	3	1	0	1	1	0	0	0	0	0	0	1	0	0	0	0	0
375	0	1	0	3	1	0	0	0	0	0	0	0	0	0	0	0	0	0	0	0
376	0	1	0	6	0	1	0	0	0	0	0	0	0	0	0	0	0	0	0	0
377	0	1	0	6	0	1	3	0	0	0	3	0	0	0	3	0	0	0	0	0
378	0	1	0	5	0	1	2	0	2	0	0	0	0	0	0	0	0	2	0	0
379	1	0	0	3	0	1	0	0	0	0	0	0	0	0	0	0	0	0	0	0
380	1	0	0	4	0	1	2	1	0	0	2	0	0	0	3	0	0	0	0	0
381	0	0	1	4	1	0	1	0	0	1	0	0	0	0	1	0	0	0	0	0
382	0	1	0	2	0	1	2	0	1	0	0	2	0	0	3	0	0	0	0	0
383	0	1	0	4	1	0	2	0	0	0	1	0	0	0	1	0	0	0	0	0
384	1	0	0	7	1	0	1	1	0	0	0	0	0	0	1	0	0	0	0	0
385	0	1	0	7	1	0	4	0	0	0	2	0	0	1	2	0	0	0	0	1
386	0	1	0	5	1	0	2	0	0	0	2	0	0	0	2	0	0	0	0	0
387	1	0	0	3	0	1	3	1	0	0	1	0	0	0	1	0	0	0	0	1
388	0	0	1	3	1	0	0	0	0	0	0	0	0	0	0	0	0	0	0	0
389	1	0	0	4	0	1	3	1	0	0	1	2	0	0	4	0	0	0	0	0
390	1	0	0	6	1	0	2	2	0	0	0	0	0	0	2	0	0	0	0	0
391	1	1	0	4	0	1	3	1	1	0	0	2	0	0	3	0	0	0	0	1
392	0	1	0	6	0	1	3	0	0	0	2	2	0	0	4	0	0	0	0	0
393	0	1	0	4	0	1	3	0	0	0	3	0	0	0	3	0	0	0	0	0
394	0	1	0	2	1	0	0	0	0	0	0	0	0	0	0	0	0	0	0	0
395	0	0	1	6	1	0	1	0	0	1	0	0	0	0	1	0	0	0	0	0
396	0	1	0	6	0	1	4	0	0	0	2	0	0	0	0	0	0	0	0	2
397	0	1	0	9	0	1	0	0	0	0	0	0	0	0	0	0	0	0	0	0
398	0	0	1	2	0	1	2	0	0	1	0	0	0	1	1	0	0	0	0	1
399	1	0	0	18	0	1	2	0	0	0	0	1	0	0	1	0	0	0	0	0
400	0	0	1	3	0	1	1	0	0	1	0	0	0	0	1	0	0	0	0	0
401	0	1	0	2	0	1	2	0	1	0	0	0	0	0	1	0	0	0	0	0
402	0	1	0	5	1	0	3	0	4	0	0	0	0	2	0	0	0	2	0	4
403	1	1	0	37	1	0	12	0	0	0	8	2	0	1	9	0	0	0	0	2
404	0	1	0	6	0	1	3	0	0	0	0	6	0	0	6	0	0	0	0	0
405	0	0	1	2	0	1	7	0	0	5	1	0	0	1	7	0	0	0	0	0
406	0	1	0	6	1	0	1	0	0	0	1	0	0	0	1	0	0	0	0	0
407	0	1	0	2	0	1	1	0	1	0	0	0	0	0	1	0	0	0	0	0
408	1	0	0	3	1	0	1	0	0	0	0	2	0	0	2	0	0	0	0	0
409	1	0	0	6	0	1	2	0	0	0	0	1	0	0	1	0	0	0	0	0
410	0	1	0	2	1	0	1	0	2	0	0	0	0	1	0	0	0	1	0	2
411	1	0	0	2	0	1	2	2	0	0	0	0	0	0	2	0	0	0	0	0
412	0	1	0	5	1	0	1	0	0	0	0	2	0	0	2	0	0	0	0	0
413	0	1	0	2	0	1	0	0	0	0	0	0	0	0	0	0	0	0	0	0
414	1	0	0	4	1	0	0	0	0	0	0	0	0	0	0	0	0	0	0	0
415	1	0	0	4	1	0	1	0	0	0	0	2	0	0	2	0	0	0	0	0
416	0	1	0	5	0	1	1	0	0	0	0	2	0	0	2	0	0	0	0	0
417	0	0	1	5	1	0	3	0	0	0	0	4	0	0	4	0	0	0	0	0
418	1	0	0	4	0	1	1	0	0	0	0	2	0	0	2	0	0	0	0	0
419	0	0	1	2	0	1	0	0	0	0	0	0	0	0	0	0	0	0	0	0
420	0	0	1	1	0	1	1	0	0	1	0	0	0	0	1	0	0	0	0	0
421	1	0	0	3	0	1	1	1	0	0	0	0	0	0	0	1	0	0	0	0
422	0	1	0	2	0	1	0	0	0	0	0	0	0	0	0	0	0	0	0	0
423	0	0	1	3	1	0	1	0	0	1	0	0	0	0	1	0	0	0	0	0
424	0	0	1	4	1	0	2	0	0	1	0	0	0	0	1	0	0	0	0	0
425	0	1	0	2	0	1	0	0	0	0	0	0	0	0	0	0	0	0	0	0
426	1	0	0	5	1	0	2	0	0	0	0	0	0	0	0	0	0	0	0	0
427	0	0	1	2	0	1	3	0	0	3	0	0	0	0	3	0	0	0	0	0
428	1	0	0	3	0	1	1	1	0	0	0	0	0	0	1	0	0	0	0	0
429	0	1	0	6	0	1	3	0	0	0	2	0	0	0	0	0	0	0	0	2
430	0	0	1	9	1	0	0	0	0	0	0	0	0	0	0	0	0	0	0	0
431	0	1	0	1	0	1	0	0	0	0	0	0	0	0	0	0	0	0	0	0
432	1	0	0	2	1	0	1	0	0	0	0	0	0	0	0	0	0	0	0	0
433	0	1	0	7	1	0	8	0	6	0	1	4	0	2	10	0	0	0	0	3
434	1	0	1	36	1	0	2	0	0	0	2	0	0	0	2	0	0	0	0	0
435	0	1	0	7	0	1	1	0	0	0	0	2	0	0	2	0	0	0	0	0
436	0	1	0	10	0	1	2	0	0	0	1	0	0	0	1	0	0	0	0	0
437	0	1	0	3	0	1	0	0	0	0	0	0	0	0	0	0	0	0	0	0
438	0	1	0	5	1	0	2	0	0	0	0	0	0	1	0	0	0	1	0	0
439	0	0	1	10	1	0	1	0	0	1	0	0	0	0	1	0	0	0	0	0
440	1	0	0	3	0	1	1	0	0	0	0	0	0	1	0	0	0	0	0	1
441	1	0	0	2	0	1	2	2	0	0	1	0	0	0	3	0	0	0	0	0
442	0	0	1	3	0	1	0	0	0	0	0	0	0	0	0	0	0	0	0	0
443	1	0	0	5	0	1	0	0	0	0	0	0	0	0	0	0	0	0	0	0
444	0	1	0	4	1	0	0	0	0	0	0	0	0	0	0	0	0	0	0	0
445	0	1	0	9	1	0	7	0	1	0	2	4	0	0	7	0	0	0	0	0
446	0	1	0	5	1	0	0	0	0	0	0	0	0	0	0	0	0	0	0	0
447	1	0	0	2	1	0	1	0	0	0	0	0	0	0	0	0	0	0	0	0
448	0	0	1	5	1	0	1	0	0	1	0	0	0	0	0	0	0	1	0	0
449	1	0	0	3	0	1	0	0	0	0	0	0	0	0	0	0	0	0	0	0
450	1	0	0	1	0	1	1	0	0	0	1	0	0	0	1	0	0	0	0	0
451	0	1	0	7	0	1	0	0	0	0	0	0	0	0	0	0	0	0	0	0
452	0	0	1	3	0	1	1	0	0	0	0	0	0	0	0	0	0	0	0	0
453	0	1	0	4	1	0	2	0	2	0	0	2	0	1	3	0	0	0	0	2
454	1	0	0	4	1	0	1	0	0	0	0	0	0	0	0	0	0	0	0	0
455	1	0	0	9	0	1	3	0	0	0	2	0	0	0	2	0	0	0	0	0
456	0	0	1	3	0	1	2	0	0	1	0	0	0	0	1	0	0	0	0	0
457	0	0	1	5	0	1	3	0	0	1	2	0	0	0	3	0	0	0	0	0
458	1	0	0	8	0	1	1	0	0	0	0	0	0	0	0	0	0	0	0	0
459	0	1	0	6	1	1	7	0	5	0	0	0	0	1	4	0	0	0	0	2
460	0	1	0	3	0	1	0	0	0	0	0	0	0	0	0	0	0	0	0	0
461	1	0	0	3	0	1	0	0	0	0	0	0	0	0	0	0	0	0	0	0
462	1	0	0	6	1	0	0	0	0	0	0	0	0	0	0	0	0	0	0	0
463	0	1	0	3	0	1	0	0	0	0	0	0	0	0	0	0	0	0	0	0
464	1	0	0	11	0	1	3	2	0	0	0	0	0	0	2	0	0	0	0	0
465	0	0	1	10	1	0	4	0	0	1	0	2	0	1	3	0	0	0	0	1
466	0	0	1	15	0	1	1	0	0	0	1	0	0	0	0	0	0	0	0	1
467	1	1	0	6	0	1	1	0	1	0	0	0	0	0	1	0	0	0	0	0
468	1	0	0	4	1	0	1	1	0	0	0	0	0	0	1	0	0	0	0	0
469	0	1	0	3	0	1	0	0	0	0	0	0	0	0	0	0	0	0	0	0
470	1	0	0	1	1	0	0	0	0	0	0	0	0	0	0	0	0	0	0	0
471	1	0	0	6	1	0	0	0	0	0	0	0	0	0	0	0	0	0	0	0
472	0	0	1	3	0	1	0	0	0	0	0	0	0	0	0	0	0	0	0	0
473	0	1	0	5	0	1	1	0	0	0	1	0	0	0	1	0	0	0	0	0
474	0	1	0	1	0	1	2	0	2	0	0	0	0	0	2	0	0	0	0	0
475	1	0	0	3	0	1	0	0	0	0	0	0	0	0	0	0	0	0	0	0
476	0	1	0	7	0	1	3	0	0	0	2	2	0	0	3	0	0	0	0	1
477	0	0	1	6	0	1	3	0	0	0	0	0	0	3	0	0	0	1	0	2
478	1	0	0	4	0	1	0	0	0	0	0	0	0	0	0	0	0	0	0	0
479	1	0	0	5	0	1	2	0	0	0	1	0	0	0	1	0	0	0	0	0
480	0	0	1	9	0	1	1	0	0	0	0	2	0	0	2	0	0	0	0	0
481	0	1	0	6	1	0	1	0	2	0	0	0	0	0	2	0	0	0	0	0
482	0	0	1	3	0	1	4	0	0	1	0	0	0	2	0	1	0	0	0	2
483	0	1	0	24	0	1	0	0	0	0	0	0	0	0	0	0	0	0	0	0
484	1	0	0	5	0	1	1	1	0	0	0	0	0	0	0	0	0	1	0	0
485	0	1	0	5	1	0	0	0	0	0	0	0	0	0	0	0	0	0	0	0
486	1	0	0	6	0	1	2	0	0	0	0	2	0	0	2	0	0	0	0	0
487	1	0	0	2	0	1	0	0	0	0	0	0	0	0	0	0	0	0	0	0
488	0	1	0	3	1	0	2	0	2	0	0	0	0	0	2	0	0	0	0	0
489	0	1	0	7	1	0	2	0	0	0	2	0	0	0	1	0	0	0	0	1
490	0	1	0	4	1	0	1	0	1	0	0	0	0	0	0	0	1	0	0	0
491	1	0	0	5	0	1	1	1	0	0	0	0	0	0	1	0	0	0	0	0
492	0	1	0	2	0	1	0	0	0	0	0	0	0	0	0	0	0	0	0	0
493	0	1	0	4	1	0	3	0	2	0	0	0	0	1	0	0	0	1	0	2
494	0	0	1	4	1	0	2	0	0	1	0	0	0	0	1	0	0	0	0	0
495	0	0	1	7	1	0	6	0	0	0	1	2	0	2	3	0	0	0	0	2
496	0	1	0	3	0	1	0	0	0	0	0	0	0	0	0	0	0	0	0	0
497	0	0	1	2	0	1	3	0	0	3	0	0	0	0	3	0	0	0	0	0
498	1	0	0	3	0	1	1	1	0	0	0	0	0	0	1	0	0	0	0	0
499	0	1	0	7	1	0	3	0	3	0	0	0	0	0	0	0	3	0	0	0
500	1	0	0	3	1	0	2	2	0	0	0	0	0	0	2	0	0	0	0	0
501	0	0	1	5	0	1	1	0	0	1	0	0	0	0	1	0	0	0	0	0
502	0	1	0	7	0	1	1	0	0	0	0	2	0	0	2	0	0	0	0	0
503	0	1	0	8	0	1	5	0	0	0	3	0	0	0	1	0	0	0	0	2
504	1	0	0	5	0	1	3	3	0	0	0	2	0	0	5	0	0	0	0	0
505	0	1	0	4	0	1	1	0	0	0	0	2	0	0	2	0	0	0	0	0
506	0	0	1	6	0	1	4	0	0	2	1	0	0	1	2	0	0	0	0	2
507	1	0	0	3	0	1	2	2	0	0	0	0	0	0	2	0	0	0	0	0
508	0	1	0	8	1	1	12	0	0	0	4	0	0	2	0	0	0	0	0	6
509	1	0	0	4	1	0	0	0	0	0	0	0	0	0	0	0	0	0	0	0
510	0	1	0	5	1	0	3	0	0	0	1	4	0	0	5	0	0	0	0	0
511	0	0	1	3	0	1	0	0	0	0	0	0	0	0	0	0	0	0	0	0
512	0	1	0	3	1	0	0	0	0	0	0	0	0	0	0	0	0	0	0	0
513	0	1	0	3	0	1	4	0	2	0	2	0	0	0	4	0	0	0	0	0
514	1	0	0	4	0	1	4	0	0	0	3	0	0	1	3	0	0	0	0	1
515	0	0	1	7	1	0	3	0	0	1	0	2	0	0	3	0	0	0	0	0
516	0	1	0	4	0	1	0	0	0	0	0	0	0	0	0	0	0	0	0	0
517	0	0	1	7	0	1	2	0	0	2	0	0	0	0	2	0	0	0	0	0
518	1	0	0	4	1	0	0	0	0	0	0	0	0	0	0	0	0	0	0	0
519	0	1	0	3	0	1	0	0	0	0	0	0	0	0	0	0	0	0	0	0
520	0	1	1	6	1	0	2	0	0	1	0	0	0	0	1	0	0	0	0	0
521	0	0	1	4	1	0	1	0	0	1	0	0	0	0	1	0	0	0	0	0
522	0	1	0	5	1	0	2	0	0	0	0	4	0	0	4	0	0	0	0	0
523	1	0	0	9	1	0	1	0	0	0	0	0	0	0	0	0	0	0	0	0
524	0	0	1	5	0	1	2	0	0	0	1	0	0	0	1	0	0	0	0	0
525	0	1	0	10	1	0	1	0	2	0	0	0	0	0	2	0	0	0	0	0
526	0	1	0	8	0	1	1	0	0	0	0	2	0	0	2	0	0	0	0	0
527	0	1	0	5	0	1	5	0	2	0	3	0	0	0	4	0	0	0	0	1
528	1	0	0	4	0	1	1	1	0	0	0	0	0	0	1	0	0	0	0	0
529	0	1	0	2	0	1	0	0	0	0	0	0	0	0	0	0	0	0	0	0
530	1	0	0	2	0	1	1	0	0	0	1	0	0	0	0	1	0	0	0	0
531	0	0	1	5	0	1	0	0	0	0	0	0	0	0	0	0	0	0	0	0
532	1	0	0	8	1	0	6	1	0	2	2	0	0	0	5	0	0	0	0	0
533	0	1	0	3	1	0	1	0	0	0	0	0	0	0	0	0	0	0	0	0
534	1	0	0	4	1	0	0	0	0	0	0	0	0	0	0	0	0	0	0	0
535	1	0	0	4	0	1	0	0	0	0	0	0	0	0	0	0	0	0	0	0
536	1	0	0	5	0	1	1	1	0	0	0	0	0	0	1	0	0	0	0	0
537	1	0	0	11	1	0	6	3	0	0	1	4	0	0	8	0	0	0	0	0
538	0	0	1	5	1	0	4	0	0	2	1	1	0	0	4	0	0	0	0	0
539	1	0	0	6	0	1	3	4	0	0	0	2	0	0	6	0	0	0	0	0
540	0	1	0	3	1	0	3	0	2	0	0	0	0	1	0	0	0	1	0	2
541	1	0	0	3	0	1	1	0	0	0	0	0	0	0	0	0	0	0	0	0
542	1	0	0	6	0	1	1	1	0	0	0	0	0	0	1	0	0	0	0	0
543	0	0	1	5	1	0	0	0	0	0	0	0	0	0	0	0	0	0	0	0
544	1	0	0	8	1	0	2	0	0	0	2	0	0	0	1	0	0	0	0	1
545	1	0	0	5	1	0	2	1	0	0	0	0	0	0	0	1	0	0	0	0
546	1	0	0	4	1	0	1	0	0	0	0	0	0	0	0	0	0	0	0	0
547	0	1	0	3	0	1	0	0	0	0	0	0	0	0	0	0	0	0	0	0
548	0	0	1	3	1	0	1	0	0	0	0	2	0	0	2	0	0	0	0	0
549	0	0	1	6	1	0	2	0	0	2	0	0	0	0	2	0	0	0	0	0
550	1	0	1	8	1	0	3	0	0	1	1	2	0	0	4	0	0	0	0	0
551	0	1	0	4	0	1	3	0	1	0	0	0	0	0	1	0	0	0	0	0
552	1	0	0	4	1	0	1	1	0	0	0	0	0	0	1	0	0	0	0	0
553	0	1	0	3	0	1	1	1	0	0	0	0	0	0	0	1	0	0	0	0
554	1	0	0	4	0	1	1	1	0	0	0	0	0	0	1	0	0	0	0	0
555	0	1	0	17	1	0	0	0	0	0	0	0	0	0	0	0	0	0	0	0
556	1	0	0	6	0	1	1	0	0	0	1	0	0	0	1	0	0	0	0	0
557	1	0	0	2	0	1	0	0	0	0	0	0	0	0	0	0	0	0	0	0
558	0	1	0	5	1	0	8	0	1	0	6	0	0	0	5	0	0	0	0	2
559	0	1	0	6	0	1	3	0	0	0	3	0	0	0	3	0	0	0	0	0
560	1	0	0	4	0	1	0	0	0	0	0	0	0	0	0	0	0	0	0	0
561	0	1	0	8	0	1	12	0	1	0	4	1	0	1	0	0	5	0	0	2
562	0	0	1	3	1	0	2	0	0	2	0	0	0	0	2	0	0	0	0	0
563	0	1	0	6	0	1	3	0	1	0	0	3	0	0	4	0	0	0	0	0
564	1	0	1	19	0	1	0	0	0	0	0	0	0	0	0	0	0	0	0	0
565	1	0	0	3	0	1	3	1	0	1	0	0	0	0	2	0	0	0	0	0
566	1	0	0	6	0	1	2	0	0	0	3	0	0	0	0	0	0	3	0	0
567	0	1	0	4	1	0	1	0	0	0	0	0	0	1	1	0	0	0	0	0
568	0	0	1	8	1	0	3	0	0	2	0	0	0	0	0	2	0	0	0	0
569	0	1	0	5	0	1	6	0	2	0	2	4	0	0	8	0	0	0	0	0
570	1	0	0	4	1	1	2	0	0	0	1	0	0	0	1	0	0	0	0	0
571	0	1	0	3	0	1	0	0	0	0	0	0	0	0	0	0	0	0	0	0
572	0	0	1	1	1	0	0	0	0	0	0	0	0	0	0	0	0	0	0	0
573	0	0	1	5	1	0	2	0	0	3	0	0	0	0	3	0	0	0	0	0
574	1	0	0	6	0	1	2	1	0	0	2	0	0	0	3	0	0	0	0	0
575	1	0	0	9	0	1	4	3	0	0	1	0	0	0	4	0	0	0	0	0
576	1	0	0	2	0	1	2	2	0	0	0	0	0	0	0	2	0	0	0	0
577	1	0	0	3	1	0	2	2	0	0	0	0	0	0	2	0	0	0	0	0
578	1	0	0	3	0	1	1	1	0	0	0	0	0	0	1	0	0	0	0	0
579	0	1	1	2	1	0	0	0	0	0	0	0	0	0	0	0	0	0	0	0
580	1	0	0	8	0	1	2	0	0	0	2	0	0	0	2	0	0	0	0	0
581	0	1	0	3	1	0	8	0	6	0	0	0	0	1	0	5	0	0	0	2
582	1	0	0	12	0	1	1	0	0	0	0	0	0	0	0	0	0	0	0	0
583	1	0	0	5	0	1	1	0	0	0	1	0	0	0	0	0	0	0	0	1
584	0	1	0	5	0	1	2	0	0	0	3	0	0	0	2	0	0	0	0	1
585	0	0	1	1	1	0	0	0	0	0	0	0	0	0	0	0	0	0	0	0
586	1	0	0	3	1	0	1	1	0	0	0	0	0	0	1	0	0	0	0	0
587	0	1	0	5	1	0	2	0	1	0	0	2	0	0	3	0	0	0	0	0
588	0	1	0	2	1	1	0	0	0	0	0	0	0	0	0	0	0	0	0	0
589	0	0	1	8	1	0	0	0	0	0	0	0	0	0	0	0	0	0	0	0
590	1	0	0	11	1	0	3	3	0	0	0	0	0	0	3	0	0	0	0	0
591	0	0	1	3	0	1	2	0	0	1	1	0	0	0	2	0	0	0	0	0
592	0	1	0	5	1	0	1	0	0	0	0	0	0	0	0	0	0	0	0	0
593	0	0	1	5	0	1	2	0	0	2	0	0	0	0	2	0	0	0	0	0
594	1	0	0	5	0	1	3	1	0	0	1	2	0	0	4	0	0	0	0	0
595	0	1	0	2	1	0	0	0	0	0	0	0	0	0	0	0	0	0	0	0
596	1	0	0	6	1	0	2	1	0	0	0	0	0	0	1	0	0	0	0	0
597	1	0	1	4	0	1	1	0	0	0	0	1	0	0	1	0	0	0	0	0
598	1	0	0	4	0	1	0	0	0	0	0	0	0	0	0	0	0	0	0	0
599	1	0	1	20	0	1	1	0	0	0	0	2	0	0	2	0	0	0	0	0
600	1	0	0	10	0	1	4	1	0	0	3	0	0	0	4	0	0	0	0	0
601	1	0	0	6	0	1	2	1	0	0	1	0	0	0	0	0	0	2	0	0
602	0	1	1	4	0	1	2	0	0	2	0	0	0	0	2	0	0	0	0	0
603	0	0	1	3	0	1	3	0	0	2	0	0	0	0	0	2	0	0	0	0
604	1	0	0	4	1	0	0	0	0	0	0	0	0	0	0	0	0	0	0	0
605	0	0	1	1	0	1	0	0	0	0	0	0	0	0	0	0	0	0	0	0
606	0	0	1	5	1	0	0	0	0	0	0	0	0	0	0	0	0	0	0	0
607	1	0	0	11	0	1	3	3	0	0	0	0	0	0	3	0	0	0	0	0
608	0	0	1	10	0	1	4	0	0	0	2	0	0	1	3	0	0	0	0	0
609	1	0	0	3	0	1	4	2	0	0	0	2	0	0	4	0	0	0	0	0
610	1	1	1	5	1	0	0	0	0	0	0	0	0	0	0	0	0	0	0	0
611	0	1	0	2	0	1	0	0	0	0	0	0	0	0	0	0	0	0	0	0
612	0	1	0	8	1	0	1	0	0	0	1	0	0	0	1	0	0	0	0	0
613	0	1	0	4	1	0	2	0	1	0	0	0	0	1	0	0	1	0	0	1
614	1	0	0	4	0	1	0	0	0	0	0	0	0	0	0	0	0	0	0	0
615	1	0	0	8	1	0	1	0	0	0	0	2	0	0	2	0	0	0	0	0
616	1	0	0	6	0	1	1	1	0	0	0	0	0	0	0	1	0	0	0	0
617	0	1	0	7	1	0	2	0	1	0	0	0	0	1	1	0	0	0	0	1
618	0	1	0	12	0	1	6	0	0	0	6	0	0	0	6	0	0	0	0	0
619	1	0	0	3	0	1	1	1	0	0	0	0	0	0	1	0	0	0	0	0
620	0	1	0	5	1	0	0	0	0	0	0	0	0	0	0	0	0	0	0	0
621	0	0	1	3	0	1	2	0	0	2	0	0	0	0	2	0	0	0	0	0
622	0	1	0	2	0	1	1	0	0	0	0	0	0	1	0	0	0	0	0	1
623	1	0	0	5	0	1	0	0	0	0	0	0	0	0	0	0	0	0	0	0
624	0	1	0	7	0	1	1	0	1	0	0	0	0	0	1	0	0	0	0	0
625	0	1	0	5	0	1	0	0	0	0	0	0	0	0	0	0	0	0	0	0
626	0	1	0	6	0	1	1	0	0	0	0	0	0	0	0	0	0	0	0	0
627	0	0	1	4	0	1	1	0	0	1	0	0	0	0	1	0	0	0	0	0
628	1	0	0	2	0	1	0	0	0	0	0	0	0	0	0	0	0	0	0	0
629	0	0	1	8	1	0	1	0	0	0	1	0	0	0	0	1	0	0	0	0
630	1	0	1	8	0	1	3	1	0	0	1	2	0	0	4	0	0	0	0	0
631	0	0	1	3	1	0	4	0	0	1	0	0	0	0	1	0	0	0	0	0
632	0	0	1	5	0	1	1	0	0	0	0	2	0	0	2	0	0	0	0	0
633	1	0	0	4	0	1	1	1	0	0	0	0	0	0	1	0	0	0	0	0
634	0	1	0	5	1	0	2	0	3	0	0	0	0	1	2	0	0	0	0	2
635	1	1	0	7	0	1	2	2	0	0	0	2	0	0	4	0	0	0	0	0
636	0	0	1	7	0	1	2	0	0	0	1	0	0	1	1	0	0	0	0	1
637	0	1	1	4	0	1	1	0	0	1	0	0	0	0	1	0	0	0	0	0
638	0	1	0	4	0	1	1	0	0	0	0	2	0	0	2	0	0	0	0	0
639	0	1	0	9	0	1	5	0	0	0	1	5	0	0	6	0	0	0	0	0
640	0	1	0	8	0	1	4	0	0	0	1	0	0	1	1	0	0	0	0	1
641	1	0	0	3	0	1	0	0	0	0	0	0	0	0	0	0	0	0	0	0
642	0	1	0	2	0	1	0	0	0	0	0	0	0	0	0	0	0	0	0	0
643	0	1	0	1	1	0	0	0	0	0	0	0	0	0	0	0	0	0	0	0
644	0	0	1	5	1	0	3	0	0	1	0	0	0	1	1	0	0	0	0	1
645	0	1	0	3	1	0	1	0	0	0	0	2	0	0	2	0	0	0	0	0
646	1	0	0	11	0	1	3	0	0	0	0	0	0	0	0	0	0	0	0	0
647	0	1	0	7	0	1	5	0	1	0	1	0	0	0	0	0	1	0	0	1
648	0	1	0	13	0	1	3	0	1	0	0	2	0	0	3	0	0	0	0	0
649	0	0	1	2	1	0	1	0	0	1	0	0	0	0	0	0	0	1	0	0
650	1	0	0	4	1	0	1	1	0	0	0	0	0	0	0	0	1	0	0	0
651	0	1	0	4	0	1	2	0	0	0	0	4	0	0	4	0	0	0	0	0
652	1	0	0	4	1	0	1	1	0	0	0	0	0	0	1	0	0	0	0	0
653	0	1	0	5	0	1	2	0	1	0	0	0	0	1	0	2	0	0	0	0
654	1	0	0	7	0	1	7	1	0	0	4	0	0	0	5	0	0	0	0	0
655	0	0	1	8	1	0	2	0	0	0	1	2	0	0	3	0	0	0	0	0
656	0	0	1	2	1	0	3	0	0	0	3	0	0	1	3	0	0	0	0	1
657	1	0	0	5	1	0	1	1	0	0	0	0	0	0	1	0	0	0	0	0
658	0	1	0	3	0	1	0	0	0	0	0	0	0	0	0	0	0	0	0	0
659	1	0	0	4	0	1	0	0	0	0	0	0	0	0	0	0	0	0	0	0
660	0	0	1	10	0	1	1	0	0	1	0	0	0	0	1	0	0	0	0	0
661	1	0	0	4	1	0	0	0	0	0	0	0	0	0	0	0	0	0	0	0
662	0	1	0	2	0	1	0	0	0	0	0	0	0	0	0	0	0	0	0	0
663	1	0	0	8	1	0	5	3	0	2	4	0	0	0	0	0	9	0	0	0
664	0	1	0	3	0	1	2	0	0	0	0	0	0	1	0	0	0	0	0	1
665	0	1	0	3	1	0	6	0	1	0	3	3	0	0	6	0	0	0	0	1
666	0	1	0	7	1	0	1	0	0	0	0	0	0	0	0	0	0	0	0	0
667	1	0	0	4	1	0	3	1	0	0	2	0	0	0	3	0	0	0	0	0
668	0	1	0	4	0	1	1	0	0	0	0	0	0	0	0	0	0	0	0	0
669	0	1	0	2	1	1	3	0	2	0	1	0	0	1	2	0	0	0	0	2
670	0	0	1	2	1	0	4	0	0	2	0	0	0	2	2	0	0	0	0	2
671	0	0	1	8	0	1	0	0	0	0	0	0	0	0	0	0	0	0	0	0
672	1	0	0	4	0	1	0	0	0	0	0	0	0	0	0	0	0	0	0	0
673	0	1	0	5	0	1	1	0	0	0	0	2	0	0	2	0	0	0	0	0
674	1	0	1	23	1	0	2	1	0	0	0	0	0	1	1	0	0	0	0	1
675	0	1	0	2	0	1	1	0	0	0	0	2	0	0	2	0	0	0	0	0
676	0	1	0	4	0	1	5	0	2	0	2	2	0	0	6	0	0	0	0	0
677	1	0	0	3	0	1	0	0	0	0	0	0	0	0	0	0	0	0	0	0
678	1	0	0	3	1	0	0	0	0	0	0	0	0	0	0	0	0	0	0	0
679	1	0	0	5	1	0	0	0	0	0	0	0	0	0	0	0	0	0	0	0
680	0	1	0	7	1	0	0	0	0	0	0	0	0	0	0	0	0	0	0	0
681	1	0	0	6	0	1	2	1	0	0	0	2	0	0	3	0	0	0	0	0
682	1	0	0	3	1	0	2	0	0	0	0	0	0	1	0	0	0	0	0	1
683	1	0	0	3	0	1	2	2	0	0	0	0	0	0	0	0	0	2	0	0
684	0	1	0	6	0	1	2	0	0	0	0	2	0	1	2	0	0	0	0	1
685	0	1	0	3	1	0	2	0	0	0	2	0	0	0	1	0	0	0	0	1
686	1	0	0	5	1	0	0	0	0	0	0	0	0	0	0	0	0	0	0	0
687	0	1	0	5	1	0	0	0	0	0	0	0	0	0	0	0	0	0	0	0
688	0	1	0	3	1	0	2	0	0	0	0	0	0	1	0	1	0	0	0	0
689	1	0	0	6	0	1	1	0	0	0	0	2	0	0	2	0	0	0	0	0
690	0	1	0	2	0	1	0	0	0	0	0	0	0	0	0	0	0	0	0	0
691	0	1	0	3	0	1	0	0	0	0	0	0	0	0	0	0	0	0	0	0
692	0	1	0	5	0	1	1	0	1	0	0	0	0	0	1	0	0	0	0	0
693	0	1	0	4	0	1	2	0	0	0	0	2	0	1	2	0	0	0	0	1
694	0	0	1	4	1	0	2	0	0	1	0	0	0	0	1	0	0	0	0	0
695	0	1	0	4	0	1	1	0	0	0	1	0	0	0	0	0	1	0	0	0
696	0	1	0	17	1	0	3	0	0	0	3	0	0	0	2	0	0	0	0	1
697	0	0	1	3	1	0	0	0	0	0	0	0	0	0	0	0	0	0	0	0
698	1	0	0	6	0	1	1	0	0	0	1	0	0	0	1	0	0	0	0	0
699	1	1	0	7	0	1	4	1	0	0	0	4	0	0	5	0	0	0	0	0
700	0	1	0	5	0	1	0	0	0	0	0	0	0	0	0	0	0	0	0	0
701	0	0	1	6	1	0	1	0	0	0	1	0	0	0	1	0	0	0	0	0
702	0	0	1	5	1	0	1	0	0	2	0	0	0	0	2	0	0	0	0	0
703	1	0	0	3	0	1	0	0	0	0	0	0	0	0	0	0	0	0	0	0
704	1	0	0	7	1	0	1	1	0	0	0	0	0	0	1	0	0	0	0	0
705	0	0	1	6	1	0	3	0	0	2	0	0	0	0	2	0	0	0	0	0
706	0	1	0	3	1	0	1	0	0	0	1	0	0	0	1	0	0	0	0	0
707	1	0	0	6	0	1	3	4	0	0	0	0	0	0	4	0	0	0	0	0
708	0	0	1	6	1	0	1	0	0	1	0	0	0	0	1	0	0	0	0	0
709	0	1	0	6	0	1	0	0	0	0	0	0	0	0	0	0	0	0	0	0
710	0	0	1	3	1	0	0	0	0	0	0	0	0	0	0	0	0	0	0	0
711	1	0	0	9	1	0	2	0	0	0	1	0	0	1	0	2	0	0	0	0
712	1	0	0	3	0	1	1	0	0	0	0	2	0	0	2	0	0	0	0	0
713	0	1	0	3	1	0	0	0	0	0	0	0	0	0	0	0	0	0	0	0
714	0	0	1	6	0	1	3	0	0	2	0	0	0	1	2	0	0	0	0	1
715	0	1	0	9	0	1	1	0	0	0	0	0	0	0	0	0	0	0	0	0
716	0	0	1	7	1	0	1	0	0	1	0	0	0	0	1	0	0	0	0	0
717	1	0	0	8	1	0	6	0	0	0	2	6	0	0	8	0	0	0	0	0
718	1	0	0	3	0	1	3	0	0	0	1	2	0	0	3	0	0	0	0	0
719	1	0	0	5	0	1	0	0	0	0	0	0	0	0	0	0	0	0	0	0
720	1	0	0	2	1	0	2	4	0	0	0	0	0	0	4	0	0	0	0	0
721	1	0	0	10	1	0	4	0	0	0	2	1	0	0	3	0	0	0	0	0
722	1	0	0	6	1	0	3	2	0	0	0	2	0	0	4	0	0	0	0	0
723	0	1	0	3	0	1	5	0	1	0	3	2	0	0	4	0	0	0	0	2
724	1	0	0	3	0	1	1	1	0	0	0	0	0	0	1	0	0	0	0	0
725	0	0	1	5	0	1	4	0	0	3	0	0	0	0	0	0	0	3	0	0
726	1	0	0	9	1	1	1	1	0	0	0	0	0	0	1	0	0	0	0	0
727	0	1	0	6	1	0	2	0	0	0	0	0	0	2	0	1	0	0	0	1
728	0	1	0	2	1	0	1	0	1	0	0	0	0	0	1	0	0	0	0	0
729	1	0	0	2	0	1	3	2	0	0	2	0	0	0	0	0	4	0	0	0
730	1	0	0	6	1	0	1	0	0	0	0	2	0	0	2	0	0	0	0	0
731	0	1	0	8	0	1	3	0	1	0	0	3	0	0	4	0	0	0	0	0
732	0	1	0	8	1	0	3	0	0	0	2	0	0	0	2	0	0	0	0	0
733	1	0	0	4	0	1	1	1	0	0	0	0	0	0	1	0	0	0	0	0
734	0	1	1	5	0	1	2	0	1	0	1	0	0	0	2	0	0	0	0	0
735	0	1	0	9	0	1	3	0	0	0	4	0	0	0	3	0	0	0	0	1
736	0	0	1	4	1	0	0	0	0	0	0	0	0	0	0	0	0	0	0	0
737	1	0	0	4	0	1	2	2	0	0	0	0	0	0	2	0	0	0	0	0
738	0	1	0	2	1	0	0	0	0	0	0	0	0	0	0	0	0	0	0	0
739	1	0	0	2	0	1	0	0	0	0	0	0	0	0	0	0	0	0	0	0
740	0	0	1	3	0	1	2	0	0	0	0	1	0	0	0	0	1	0	0	0
741	1	0	0	2	0	1	4	1	0	0	2	2	0	0	4	0	0	0	0	1
742	0	1	0	3	0	1	0	0	0	0	0	0	0	0	0	0	0	0	0	0
743	0	1	0	4	1	0	0	0	0	0	0	0	0	0	0	0	0	0	0	0
744	0	1	0	9	1	0	1	0	0	0	1	0	0	0	1	0	0	0	0	0
745	1	0	0	3	1	0	4	1	0	0	1	0	0	0	2	0	0	0	0	0
746	1	1	0	7	0	1	7	0	1	0	4	0	0	2	5	0	0	0	0	2
747	0	1	0	4	1	0	1	0	1	0	0	0	0	0	1	0	0	0	0	0
748	1	0	0	5	0	1	5	1	0	0	2	2	0	0	5	0	0	0	0	0
749	0	1	0	5	0	1	5	0	3	0	1	0	0	1	4	0	0	0	0	1
750	1	0	0	10	1	0	3	2	0	1	0	0	0	0	3	0	0	0	0	0
751	0	0	1	2	0	1	1	0	0	1	0	0	0	0	1	0	0	0	0	0
752	1	0	0	4	0	1	0	0	0	0	0	0	0	0	0	0	0	0	0	0
753	0	0	1	7	1	0	2	0	0	2	0	0	0	0	0	2	0	0	0	0
754	0	1	0	4	0	1	1	0	1	0	0	0	0	0	1	0	0	0	0	0
755	0	1	0	4	0	1	0	0	0	0	0	0	0	0	0	0	0	0	0	0
756	0	0	1	4	0	1	3	0	0	2	0	2	0	0	4	0	0	0	0	0
757	1	0	0	3	0	1	0	0	0	0	0	0	0	0	0	0	0	0	0	0
758	1	0	0	4	0	1	0	0	0	0	0	0	0	0	0	0	0	0	0	0
759	0	0	1	2	1	0	2	0	0	2	0	0	0	0	2	0	0	0	0	0
760	1	0	0	3	0	1	2	1	0	0	1	0	0	0	2	0	0	0	0	0
761	1	0	0	3	1	0	2	2	0	0	0	0	0	0	2	0	0	0	0	0
762	0	1	0	7	0	1	3	0	0	0	0	2	0	0	2	0	0	0	0	0
763	0	1	0	7	0	1	4	0	3	0	0	0	0	1	3	0	0	0	0	1
764	0	1	0	5	1	0	1	0	0	0	1	0	0	0	1	0	0	0	0	0
765	0	0	1	7	0	1	1	0	0	0	1	0	0	0	1	0	0	0	0	0
766	0	1	0	7	0	1	2	0	0	0	1	1	0	0	1	0	0	0	0	1
767	0	1	0	6	0	1	3	0	0	0	0	2	0	0	2	0	0	0	0	0
768	0	1	0	3	0	1	0	0	0	0	0	0	0	0	0	0	0	0	0	0
769	0	0	1	3	0	1	2	0	0	1	0	2	0	0	3	0	0	0	0	0
770	1	0	0	5	0	1	0	0	0	0	0	0	0	0	0	0	0	0	0	0
771	0	0	1	4	0	1	2	0	0	2	0	0	0	0	2	0	0	0	0	0
772	1	0	0	9	1	0	7	2	0	0	2	0	0	1	0	4	0	0	0	1
773	0	1	0	5	0	1	2	0	2	0	0	0	0	0	2	0	0	0	0	0
774	0	1	0	4	0	1	1	0	1	0	0	0	0	0	1	0	0	0	0	0
775	0	1	0	4	0	1	1	0	1	0	0	0	0	0	0	1	0	0	0	0
776	1	0	0	6	1	0	2	1	0	0	0	0	0	0	1	0	0	0	0	0
777	1	0	0	5	0	1	7	0	0	0	7	0	0	1	7	0	0	0	0	1
778	0	1	0	5	1	0	1	0	0	0	0	0	0	0	0	0	0	0	0	0
779	0	1	0	4	0	1	3	0	1	0	1	2	0	0	4	0	0	0	0	0
780	0	0	1	6	1	0	1	0	0	1	0	0	0	0	1	0	0	0	0	0
781	0	1	0	5	1	0	1	0	0	0	0	0	0	0	0	0	0	0	0	0
782	0	1	0	5	0	1	2	0	0	0	0	0	0	1	0	0	0	0	0	1
783	0	1	0	7	0	1	3	0	0	0	0	4	0	0	4	0	0	0	0	0
784	0	0	1	2	1	0	3	0	0	3	0	0	0	0	3	0	0	0	0	0
785	1	0	0	4	0	1	0	0	0	0	0	0	0	0	0	0	0	0	0	0
786	0	1	0	1	1	0	0	0	0	0	0	0	0	0	0	0	0	0	0	0
787	1	0	0	5	0	1	1	0	0	0	1	0	0	0	1	0	0	0	0	0
788	1	0	0	2	0	1	0	0	0	0	0	0	0	0	0	0	0	0	0	0
789	0	1	0	6	1	0	1	0	1	0	0	0	0	0	1	0	0	0	0	0
790	0	1	0	3	1	0	2	0	1	0	1	0	0	0	2	0	0	0	0	0
791	0	1	0	4	1	0	1	0	0	0	0	0	0	0	0	0	0	0	0	0
792	0	0	1	7	1	0	2	0	0	1	0	0	0	1	1	0	0	0	0	1
793	1	0	0	4	0	1	6	2	0	0	3	0	0	1	0	0	3	0	0	3
794	0	1	0	5	1	0	2	0	2	0	0	0	0	0	2	0	0	0	0	0
795	0	1	0	7	1	0	0	0	0	0	0	0	0	0	0	0	0	0	0	0
796	1	0	0	5	0	1	1	1	0	0	0	0	0	0	1	0	0	0	0	0
797	1	0	0	3	1	0	2	1	0	0	0	0	0	1	1	0	0	0	0	1
798	0	1	0	7	1	0	1	0	0	0	0	2	0	0	2	0	0	0	0	0
799	0	1	0	5	0	1	7	0	1	0	4	2	0	0	0	0	0	5	0	2
800	1	0	0	6	1	0	2	5	0	0	0	0	0	0	0	0	5	0	0	0
801	1	0	0	3	0	1	3	2	0	0	0	2	0	0	0	4	0	0	0	0
802	1	0	0	18	1	0	1	0	0	0	1	0	0	0	1	0	0	0	0	0
803	0	1	0	6	1	0	0	0	0	0	0	0	0	0	0	0	0	0	0	0
804	1	0	0	3	0	1	1	2	0	0	0	0	0	0	2	0	0	0	0	0
805	0	0	1	3	1	0	1	0	0	0	1	0	0	0	1	0	0	0	0	0
806	1	0	0	4	0	1	0	0	0	0	0	0	0	0	0	0	0	0	0	0
807	1	0	0	4	0	1	10	11	0	0	2	2	0	0	15	0	0	0	0	0
808	1	0	0	3	1	0	0	0	0	0	0	0	0	0	0	0	0	0	0	0
809	1	0	0	3	1	0	0	0	0	0	0	0	0	0	0	0	0	0	0	0
810	0	1	0	6	0	1	2	0	2	0	0	0	0	0	0	0	2	0	0	0
811	0	0	1	5	1	0	1	0	0	1	0	0	0	0	1	0	0	0	0	0
812	1	0	0	4	1	0	1	0	0	0	0	2	0	0	2	0	0	0	0	0
813	0	1	0	11	1	0	1	0	0	0	0	2	0	0	2	0	0	0	0	0
814	0	1	0	2	1	0	0	0	0	0	0	0	0	0	0	0	0	0	0	0
815	0	1	0	3	1	0	0	0	0	0	0	0	0	0	0	0	0	0	0	0
816	0	1	0	8	0	1	1	0	0	0	1	0	0	0	1	0	0	0	0	0
817	0	1	0	4	0	1	2	0	0	0	0	2	0	1	2	0	0	0	0	1
818	0	0	1	2	0	1	6	0	0	4	1	0	0	1	5	0	0	0	0	1
819	0	1	0	5	1	0	1	0	0	0	0	0	0	1	0	0	0	0	0	1
820	0	0	1	1	0	1	0	0	0	0	0	0	0	0	0	0	0	0	0	0
821	1	0	0	10	0	1	5	0	0	0	3	2	0	0	5	0	0	0	0	0
822	1	0	0	4	0	1	4	0	0	0	4	0	0	0	3	0	0	0	0	1
823	1	0	0	9	0	1	1	1	0	0	0	0	0	0	1	0	0	0	0	0
824	1	0	0	1	0	1	2	1	0	0	0	0	0	0	0	0	0	1	0	0
825	1	0	1	9	1	0	4	0	0	0	1	4	0	0	5	0	0	0	0	0
826	0	0	1	6	1	0	3	0	0	1	2	0	0	0	3	0	0	0	0	0
827	0	1	0	2	0	1	5	0	1	0	2	3	0	0	5	0	0	0	0	1
828	0	1	0	15	1	0	2	0	0	0	2	0	0	0	2	0	0	0	0	0
829	0	1	0	7	1	0	3	0	0	0	4	0	0	0	4	0	0	0	0	0
830	1	0	0	5	1	0	0	0	0	0	0	0	0	0	0	0	0	0	0	0
831	0	0	1	11	1	0	3	0	0	1	1	2	0	0	4	0	0	0	0	0
832	0	1	0	2	1	0	1	0	0	0	0	0	0	0	0	0	0	0	0	0
833	1	0	0	14	0	1	4	0	0	0	2	2	0	0	4	0	0	0	0	0
834	0	0	1	7	0	1	5	0	0	1	1	4	0	0	6	0	0	0	0	0
835	0	1	0	7	0	1	0	0	0	0	0	0	0	0	0	0	0	0	0	0
836	1	0	0	6	0	1	3	0	0	0	4	0	0	0	4	0	0	0	0	0
837	0	1	0	5	0	1	4	0	0	0	2	4	0	0	6	0	0	0	0	0
838	0	1	0	4	0	1	3	0	0	0	0	3	0	0	3	0	0	0	0	0
839	1	0	0	7	0	1	1	0	0	0	0	2	0	0	2	0	0	0	0	0
840	1	0	0	5	0	1	0	0	0	0	0	0	0	0	0	0	0	0	0	0
841	0	0	1	2	1	0	4	1	0	4	1	0	0	0	0	0	6	0	0	0
842	0	1	0	8	1	0	1	0	1	0	0	0	0	0	1	0	0	0	0	0
843	1	0	0	6	1	0	1	0	0	0	0	2	0	0	2	0	0	0	0	0
844	0	1	1	7	1	0	0	0	0	0	0	0	0	0	0	0	0	0	0	0
845	0	0	1	5	0	1	0	0	0	0	0	0	0	0	0	0	0	0	0	0
846	0	0	1	6	0	1	2	0	0	0	0	0	0	1	0	0	0	0	0	1
847	0	1	0	5	1	0	1	0	0	0	0	2	0	0	2	0	0	0	0	0
848	1	0	0	3	1	0	1	0	0	0	0	2	0	0	2	0	0	0	0	0
849	0	1	0	9	1	0	7	0	0	0	7	0	0	0	7	0	0	0	0	0
850	0	1	0	3	1	0	2	0	0	0	0	1	0	0	1	0	0	0	0	0
851	1	0	0	6	0	1	2	0	0	0	1	0	0	0	1	0	0	0	0	0
852	0	1	0	10	1	0	1	0	1	0	0	0	0	0	0	1	0	0	0	0
853	1	0	1	2	0	1	2	1	0	1	0	0	0	0	2	0	0	0	0	0
854	0	1	0	5	1	0	4	0	2	0	0	0	0	1	2	0	0	0	0	1
855	0	0	1	6	0	1	4	0	0	0	4	0	0	0	3	0	0	0	0	1
856	1	0	0	3	1	0	0	0	0	0	0	0	0	0	0	0	0	0	0	0
857	0	1	0	7	1	0	2	0	3	0	0	0	0	1	2	0	0	0	0	2
858	0	1	0	3	1	0	1	0	1	0	0	0	0	0	1	0	0	0	0	0
859	0	1	0	4	0	1	1	0	0	0	0	2	0	0	2	0	0	0	0	0
860	0	1	0	1	0	1	0	0	0	0	0	0	0	0	0	0	0	0	0	0
861	1	0	0	4	0	1	1	0	0	0	0	2	0	0	2	0	0	0	0	0
862	0	1	0	7	1	0	6	2	0	2	3	0	0	1	0	0	8	0	0	0
863	0	1	0	4	0	1	0	0	0	0	0	0	0	0	0	0	0	0	0	0
864	0	1	0	3	0	1	2	0	0	0	1	2	0	0	3	0	0	0	0	0
865	1	0	0	3	1	0	1	1	0	0	0	0	0	0	1	0	0	0	0	0
866	1	0	0	3	1	0	4	0	0	0	0	4	0	0	4	0	0	0	0	0
867	1	0	0	7	0	1	4	1	0	0	0	2	0	1	3	0	0	0	0	1
868	0	1	0	5	0	1	0	0	0	0	0	0	0	0	0	0	0	0	0	0
869	0	1	0	4	1	0	0	0	0	0	0	0	0	0	0	0	0	0	0	0
870	0	1	0	2	0	1	0	0	0	0	0	0	0	0	0	0	0	0	0	0
871	1	0	0	3	0	1	2	0	1	0	0	0	0	0	0	1	0	0	0	0
872	1	0	0	4	1	0	3	1	0	0	0	2	0	0	3	0	0	0	0	0
873	0	0	1	1	1	0	1	0	0	1	0	0	0	0	1	0	0	0	0	0
874	0	1	0	5	0	1	0	0	0	0	0	0	0	0	0	0	0	0	0	0
875	1	0	0	2	1	0	2	2	0	0	0	0	0	0	2	0	0	0	0	0
876	1	1	0	7	1	0	2	0	0	0	0	2	0	0	2	0	0	0	0	0
877	1	0	0	4	1	0	0	0	0	0	0	0	0	0	0	0	0	0	0	0
878	0	1	0	6	1	0	1	0	1	0	0	0	0	0	1	0	0	0	0	0
879	1	0	0	4	0	1	3	3	0	0	0	0	0	0	3	0	0	0	0	0
880	0	1	0	2	1	0	0	0	0	0	0	0	0	0	0	0	0	0	0	0
881	0	0	1	5	0	1	1	0	0	0	0	2	0	0	2	0	0	0	0	0
882	0	1	0	5	1	0	4	0	1	0	0	2	0	1	0	3	0	0	0	1
883	1	0	0	39	1	0	3	0	0	0	3	0	0	0	3	0	0	0	0	0
884	1	0	0	5	0	1	1	0	0	0	1	0	0	0	1	0	0	0	0	0
885	0	1	0	4	0	1	1	0	0	0	0	2	0	0	2	0	0	0	0	0
886	1	1	1	11	1	0	2	0	1	0	0	2	0	0	3	0	0	0	0	0
887	1	1	0	28	0	1	13	3	0	0	5	9	0	1	17	0	0	0	0	1
888	0	1	0	1	0	1	0	0	0	0	0	0	0	0	0	0	0	0	0	0
889	0	0	1	4	0	1	5	0	1	1	0	0	0	0	2	0	0	0	0	0
890	0	1	0	3	1	0	0	0	0	0	0	0	0	0	0	0	0	0	0	0
891	1	0	0	13	0	1	8	0	0	0	2	4	0	1	7	0	0	0	0	0
892	0	1	0	7	0	1	2	2	2	0	0	0	0	0	4	0	0	0	0	0
893	0	0	1	2	0	1	1	0	0	1	0	0	0	0	1	0	0	0	0	0
894	0	1	0	8	0	1	2	0	0	0	2	0	0	0	2	0	0	0	0	0
895	0	1	0	4	1	0	4	0	0	0	2	0	0	2	2	0	0	0	0	2
896	1	0	0	5	0	1	3	2	0	0	0	0	0	0	2	0	0	0	0	0
897	1	0	0	5	0	1	0	0	0	0	0	0	0	0	0	0	0	0	0	0
898	1	0	0	4	1	0	5	1	0	0	1	0	0	1	2	0	0	0	0	1
899	1	0	0	3	0	1	0	0	0	0	0	0	0	0	0	0	0	0	0	0
900	1	0	0	4	0	1	3	2	0	0	0	3	0	0	5	0	0	0	0	0
901	1	0	0	5	1	0	6	0	0	0	3	0	0	1	3	0	0	0	0	1
902	0	1	0	2	0	1	1	0	0	0	0	0	0	1	0	0	0	0	0	1
903	0	1	0	4	1	0	2	0	1	0	0	0	0	1	0	2	0	0	0	0
904	0	0	1	4	1	0	2	0	0	1	0	0	0	1	1	0	0	0	0	1
905	0	1	0	4	0	1	0	0	0	0	0	0	0	0	0	0	0	0	0	0
906	0	0	1	3	1	0	1	0	0	1	0	0	0	0	1	0	0	0	0	0
907	0	0	1	15	0	1	9	0	0	0	4	6	0	0	10	0	0	0	0	0
908	1	0	0	3	1	0	0	0	0	0	0	0	0	0	0	0	0	0	0	0
909	0	0	1	7	0	1	4	0	0	0	2	0	0	0	2	0	0	0	0	0
910	1	0	0	3	1	0	1	1	0	0	0	0	0	0	1	0	0	0	0	0
911	1	0	0	5	0	1	2	2	0	0	0	0	0	0	0	2	0	0	0	0
912	0	0	1	3	1	0	3	0	0	2	0	2	0	0	4	0	0	0	0	0
913	1	0	0	2	0	1	0	0	0	0	0	0	0	0	0	0	0	0	0	0
914	0	0	1	3	0	1	3	0	0	1	0	2	0	0	3	0	0	0	0	0
915	0	1	0	2	1	0	2	0	0	0	0	0	0	1	0	0	0	0	0	1
916	0	1	0	9	0	1	1	0	0	0	0	2	0	0	2	0	0	0	0	0
917	1	0	0	6	0	1	4	2	0	0	0	0	0	1	1	0	0	0	0	2
918	0	0	1	1	0	1	0	0	0	0	0	0	0	0	0	0	0	0	0	0
919	1	0	0	5	0	1	1	0	0	0	0	1	0	0	1	0	0	0	0	0
920	1	0	0	7	0	1	1	0	0	0	1	0	0	0	1	0	0	0	0	0
921	1	0	0	7	0	1	0	0	0	0	0	0	0	0	0	0	0	0	0	0
922	1	1	0	5	0	1	1	1	0	0	0	0	0	0	1	0	0	0	0	0
923	1	0	0	3	1	0	0	0	0	0	0	0	0	0	0	0	0	0	0	0
924	0	0	1	10	0	1	4	0	0	2	0	2	0	1	4	0	0	0	0	1
925	1	0	0	5	1	0	2	1	0	0	0	0	0	1	0	0	0	1	0	1
926	0	1	0	5	0	1	1	0	0	0	0	2	0	0	2	0	0	0	0	0
927	0	1	0	13	1	0	3	0	0	0	4	0	0	0	3	0	0	0	0	1
928	0	0	1	12	1	0	3	0	0	0	2	0	0	0	2	0	0	0	0	0
929	0	1	0	5	1	0	1	0	1	0	0	0	0	0	0	0	0	1	0	0
930	0	0	1	9	0	1	1	0	0	1	0	0	0	0	1	0	0	0	0	0
931	0	0	1	4	1	0	1	0	0	0	0	0	0	0	0	0	0	0	0	0
932	0	1	0	7	0	1	1	0	1	0	0	0	0	0	0	0	0	1	0	0
933	1	0	0	6	0	1	2	4	0	0	0	0	0	0	4	0	0	0	0	0
934	1	0	0	5	0	1	2	1	0	0	0	2	0	0	0	3	0	0	0	0
935	0	0	1	5	0	1	2	0	0	1	0	2	0	0	3	0	0	0	0	0
936	0	0	1	5	1	0	1	0	0	1	0	0	0	0	1	0	0	0	0	0
937	0	1	1	6	0	1	1	0	0	1	0	0	0	0	1	0	0	0	0	0
938	1	1	0	8	1	0	0	0	0	0	0	0	0	0	0	0	0	0	0	0
939	1	0	0	3	1	0	0	0	0	0	0	0	0	0	0	0	0	0	0	0
940	0	0	1	3	1	0	0	0	0	0	0	0	0	0	0	0	0	0	0	0
941	1	0	0	2	1	0	1	1	0	0	0	0	0	0	1	0	0	0	0	0
942	0	1	0	4	0	1	5	0	1	0	2	2	0	0	5	0	0	0	0	0
943	1	0	0	5	1	0	6	2	0	1	1	2	0	0	0	0	5	0	0	1
944	0	0	1	3	0	1	1	0	0	0	0	0	0	0	0	0	0	0	0	0
945	1	0	0	4	0	1	0	0	0	0	0	0	0	0	0	0	0	0	0	0
946	1	0	0	4	0	1	1	0	0	0	1	0	0	0	1	0	0	0	0	0
947	1	0	0	5	1	0	0	0	0	0	0	0	0	0	0	0	0	0	0	0
948	1	0	0	4	1	0	1	1	0	0	0	0	0	0	1	0	0	0	0	0
949	1	0	0	3	1	0	1	1	0	0	0	0	0	0	0	0	0	1	0	0
950	1	0	0	2	0	1	4	0	0	0	0	1	0	1	2	0	0	0	0	0
951	1	0	0	2	0	1	1	0	0	0	0	2	0	0	2	0	0	0	0	0
952	0	1	0	2	1	0	0	0	0	0	0	0	0	0	0	0	0	0	0	0
953	1	0	0	4	0	1	2	1	0	0	0	0	0	1	0	0	0	0	0	2
954	1	0	0	2	0	1	0	0	0	0	0	0	0	0	0	0	0	0	0	0
955	1	0	0	3	1	1	4	3	0	0	0	0	0	0	3	0	0	0	0	0
956	1	0	0	5	0	1	0	0	0	0	0	0	0	0	0	0	0	0	0	0
957	0	1	0	4	1	0	2	0	0	0	0	4	0	0	4	0	0	0	0	0
958	1	0	0	5	0	1	0	0	0	0	0	0	0	0	0	0	0	0	0	0
959	0	1	0	5	0	1	2	0	1	0	1	0	0	0	2	0	0	0	0	0
960	1	0	0	7	0	1	1	0	0	0	0	0	0	0	0	0	0	0	0	0
961	1	0	0	6	0	1	5	2	0	0	1	0	0	2	3	0	0	0	0	2
962	0	0	1	2	0	1	1	0	0	0	0	0	0	0	0	0	0	0	0	0
963	1	0	0	2	1	0	1	1	0	0	0	0	0	0	1	0	0	0	0	0
964	1	0	0	10	0	1	3	0	0	0	2	2	0	0	4	0	0	0	0	0
965	1	0	0	3	0	1	2	0	0	0	0	1	0	0	1	0	0	0	0	0
966	0	1	0	2	0	1	0	0	0	0	0	0	0	0	0	0	0	0	0	0
967	0	1	0	2	0	1	0	0	0	0	0	0	0	0	0	0	0	0	0	0
968	0	0	1	7	1	0	3	0	0	0	1	0	0	0	1	0	0	0	0	0
969	0	1	0	7	1	0	1	0	0	0	1	0	0	0	1	0	0	0	0	0
970	1	0	0	5	0	1	3	0	0	0	3	0	0	0	2	0	0	0	0	1
971	1	0	0	4	0	1	2	2	0	0	0	0	0	0	2	0	0	0	0	0
972	0	1	0	5	1	0	1	0	0	0	0	0	0	0	0	0	0	0	0	0
973	0	1	0	4	0	1	0	0	0	0	0	0	0	0	0	0	0	0	0	0
974	0	1	0	3	0	1	0	0	0	0	0	0	0	0	0	0	0	0	0	0
975	0	1	0	3	1	0	0	0	0	0	0	0	0	0	0	0	0	0	0	0
976	0	1	1	10	0	1	0	0	0	0	0	0	0	0	0	0	0	0	0	0
977	1	0	0	3	0	1	2	0	0	0	1	0	0	0	1	0	0	0	0	0
978	0	0	1	6	1	0	3	0	0	1	0	2	0	0	3	0	0	0	0	0
979	0	1	0	2	0	1	1	0	0	0	0	2	0	0	2	0	0	0	0	0
980	1	0	0	3	0	1	0	0	0	0	0	0	0	0	0	0	0	0	0	0
981	0	0	1	3	0	1	0	0	0	0	0	0	0	0	0	0	0	0	0	0
982	0	1	0	2	0	1	0	0	0	0	0	0	0	0	0	0	0	0	0	0
983	0	1	0	9	1	0	3	0	3	0	0	0	0	0	3	0	0	0	0	0
984	0	0	1	10	1	0	1	0	0	0	0	0	0	0	0	0	0	0	0	0
985	0	1	0	3	0	1	0	0	0	0	0	0	0	0	0	0	0	0	0	0
986	0	1	0	9	1	0	3	0	0	0	2	0	0	0	2	0	0	0	0	0
987	0	1	0	10	1	0	3	0	1	0	0	3	0	0	4	0	0	0	0	0
988	0	1	0	6	1	0	2	0	0	0	3	0	0	0	3	0	0	0	0	0
989	1	1	0	5	1	1	2	1	0	0	0	2	0	0	3	0	0	0	0	0
990	1	0	0	5	0	1	2	1	0	0	1	0	0	0	2	0	0	0	0	0
991	1	0	0	1	0	1	1	1	0	0	0	0	0	0	1	0	0	0	0	0
992	0	1	0	5	0	1	4	0	1	0	0	2	0	1	3	0	0	0	0	1
993	0	0	1	2	0	1	1	0	0	1	0	0	0	0	1	0	0	0	0	0
994	1	0	0	4	0	1	2	4	0	0	0	0	0	0	4	0	0	0	0	0
995	0	0	1	4	1	0	1	0	0	0	0	0	0	0	0	0	0	0	0	0
996	0	0	1	11	1	0	2	0	0	2	0	0	0	0	2	0	0	0	0	0
997	1	0	0	4	0	1	1	1	0	0	0	0	0	0	0	1	0	0	0	0
998	0	0	1	8	1	0	3	0	0	3	0	0	0	0	0	3	0	0	0	0
999	0	0	1	3	0	1	0	0	0	0	0	0	0	0	0	0	0	0	0	0
1000	0	1	0	2	0	1	1	0	0	0	0	2	0	0	2	0	0	0	0	0
1001	0	0	1	4	0	1	1	0	0	0	0	2	0	0	2	0	0	0	0	0
1002	1	0	0	5	1	0	0	0	0	0	0	0	0	0	0	0	0	0	0	0
1003	1	0	0	9	1	0	3	0	0	0	3	0	0	0	1	0	0	0	0	2
1004	0	0	1	6	0	1	2	0	0	0	1	0	0	1	2	0	0	0	0	0
1005	1	0	0	5	0	1	0	0	0	0	0	0	0	0	0	0	0	0	0	0
1006	0	1	0	3	1	0	2	0	2	0	0	0	0	0	2	0	0	0	0	0
1007	1	0	0	4	0	1	0	0	0	0	0	0	0	0	0	0	0	0	0	0
1008	0	1	0	8	1	0	9	0	6	0	0	3	1	0	0	9	0	0	0	1
1009	0	0	1	1	0	1	2	0	0	2	0	0	0	0	2	0	0	0	0	0
1010	0	1	0	6	1	0	1	0	1	0	0	0	0	0	1	0	0	0	0	0
1011	1	0	1	4	0	1	1	1	0	0	0	0	0	0	1	0	0	0	0	0
1012	0	1	0	1	1	0	0	0	0	0	0	0	0	0	0	0	0	0	0	0
1013	0	0	1	3	1	0	2	0	0	1	0	0	0	0	1	0	0	0	0	0
1014	1	0	0	3	1	0	1	1	0	0	0	0	0	0	1	0	0	0	0	0
1015	1	0	0	8	1	0	6	0	0	0	5	0	0	0	4	0	0	0	0	1
1016	0	0	1	5	1	0	3	1	0	1	0	0	0	0	0	2	0	0	0	0
1017	1	0	0	7	1	0	8	1	0	1	1	7	0	0	0	0	10	0	0	0
1018	0	1	0	3	0	1	2	0	2	0	1	0	0	0	3	0	0	0	0	0
1019	0	1	0	5	1	0	1	0	0	0	1	0	0	0	0	1	0	0	0	0
1020	1	0	0	5	0	1	2	2	0	0	0	0	0	0	2	0	0	0	0	0
1021	1	0	0	11	0	1	9	7	0	0	2	6	0	0	14	0	0	0	0	1
1022	0	1	0	8	0	1	3	0	0	0	3	0	0	0	3	0	0	0	0	0
1023	1	0	0	4	0	1	7	4	0	0	0	0	0	1	2	0	0	0	0	3
1024	1	0	0	5	0	1	0	0	0	0	0	0	0	0	0	0	0	0	0	0
1025	1	0	1	7	0	1	2	2	0	1	0	0	0	0	3	0	0	0	0	0
1026	1	0	0	4	0	1	1	1	0	0	0	0	0	0	1	0	0	0	0	0
1027	0	0	1	7	0	1	1	0	0	1	0	0	0	0	1	0	0	0	0	0
1028	0	0	1	14	0	1	0	0	0	0	0	0	0	0	0	0	0	0	0	0
1029	0	1	0	9	0	1	8	0	0	0	3	0	0	0	0	0	0	1	0	2
1030	0	1	0	2	1	0	1	0	0	0	0	0	0	0	0	0	0	0	0	0
1031	1	0	0	5	0	1	1	1	0	0	0	0	0	0	1	0	0	0	0	0
1032	0	1	0	9	0	1	1	0	0	0	0	0	0	0	0	0	0	0	0	0
1033	0	1	0	4	1	0	0	0	0	0	0	0	0	0	0	0	0	0	0	0
1034	1	0	0	4	1	0	3	2	0	0	0	0	0	1	0	0	0	2	0	1
1035	1	0	0	2	0	1	2	2	0	0	0	0	0	0	2	0	0	0	0	0
1036	0	1	0	5	1	0	2	0	2	0	0	0	0	1	0	0	0	1	0	2
1037	1	0	1	4	1	0	2	0	0	0	0	4	0	0	4	0	0	0	0	0
1038	1	0	0	3	0	1	1	1	0	0	0	2	0	0	3	0	0	0	0	0
1039	1	0	0	10	1	0	0	0	0	0	0	0	0	0	0	0	0	0	0	0
1040	1	0	0	6	1	0	2	1	0	0	0	0	0	0	1	0	0	0	0	0
1041	1	0	0	2	0	1	0	0	0	0	0	0	0	0	0	0	0	0	0	0
1042	0	1	0	4	1	0	2	0	2	0	0	0	0	0	0	2	0	0	0	0
1043	1	0	0	4	0	1	0	0	0	0	0	0	0	0	0	0	0	0	0	0
1044	0	1	0	4	0	1	0	0	0	0	0	0	0	0	0	0	0	0	0	0
1045	1	0	0	7	0	1	0	0	0	0	0	0	0	0	0	0	0	0	0	0
1046	0	1	0	10	1	0	3	0	0	0	1	2	0	0	3	0	0	0	0	0
1047	0	1	0	3	1	0	1	0	0	0	0	2	0	0	2	0	0	0	0	0
1048	1	0	0	8	0	1	2	0	0	0	0	0	0	0	0	0	0	0	0	0
1049	0	1	0	4	1	1	3	0	0	0	1	1	0	0	1	0	0	0	0	1
1050	1	0	0	4	0	1	1	1	0	0	0	0	0	0	0	0	0	1	0	0
1051	1	0	0	4	0	1	1	1	0	0	0	0	0	0	1	0	0	0	0	0
1052	0	1	0	4	1	0	0	0	0	0	0	0	0	0	0	0	0	0	0	0
1053	1	0	0	4	0	1	1	0	0	0	0	2	0	0	2	0	0	0	0	0
1054	0	0	1	8	1	0	2	0	0	2	0	0	0	0	2	0	0	0	0	0
1055	0	0	1	5	0	1	4	0	0	0	3	0	0	0	2	0	0	0	0	1
1056	0	1	0	6	0	1	2	0	0	0	0	0	0	1	0	0	0	0	0	1
1057	0	0	1	5	0	1	0	0	0	0	0	0	0	0	0	0	0	0	0	0
1058	0	0	1	4	1	0	2	0	0	2	0	0	0	0	2	0	0	0	0	0
1059	1	0	0	5	1	0	2	0	0	0	0	4	0	0	4	0	0	0	0	0
1060	0	1	0	7	1	0	0	0	0	0	0	0	0	0	0	0	0	0	0	0
1061	1	1	1	21	1	0	2	0	0	0	1	0	0	0	0	0	1	0	0	0
1062	0	1	0	5	0	1	1	0	0	0	0	2	0	0	2	0	0	0	0	0
1063	0	0	1	7	1	0	1	0	0	0	0	0	0	0	0	0	0	0	0	0
1064	0	1	0	3	1	0	3	0	0	0	0	0	0	2	0	0	0	0	0	2
1065	0	1	0	4	0	1	1	0	0	0	0	2	0	0	2	0	0	0	0	0
1066	0	1	0	9	1	0	3	0	0	0	3	0	0	0	3	0	0	0	0	0
1067	0	0	1	15	0	1	5	0	0	1	2	1	0	0	4	0	0	0	0	0
1068	0	1	0	5	1	0	2	0	0	0	0	0	0	0	0	0	0	0	0	0
1069	0	1	0	4	0	1	1	0	0	0	0	2	0	0	2	0	0	0	0	0
1070	1	0	0	7	1	0	2	4	0	0	0	0	0	0	4	0	0	0	0	0
1071	0	0	1	4	1	0	4	0	0	1	0	0	0	1	0	2	0	0	0	0
1072	1	0	0	7	0	1	3	3	0	0	0	0	0	0	0	0	0	3	0	0
1073	0	1	0	10	1	0	4	0	2	0	2	0	0	2	0	0	4	0	0	2
1074	0	0	1	7	1	0	0	0	0	0	0	0	0	0	0	0	0	0	0	0
1075	1	0	0	5	0	1	2	2	0	0	0	0	0	0	2	0	0	0	0	0
1076	1	0	1	9	0	1	1	0	0	0	0	1	0	0	1	0	0	0	0	0
1077	0	0	1	4	1	0	2	0	0	1	0	1	0	0	2	0	0	0	0	0
1078	1	0	0	6	1	0	2	0	0	0	3	0	0	0	2	0	0	0	0	1
1079	0	0	1	10	1	0	3	0	0	1	1	0	0	1	1	0	0	0	0	2
1080	1	0	0	3	1	0	0	0	0	0	0	0	0	0	0	0	0	0	0	0
1081	1	0	0	5	0	1	1	1	0	0	0	0	0	0	0	0	0	1	0	0
1082	0	1	0	3	1	0	0	0	0	0	0	0	0	0	0	0	0	0	0	0
1083	0	1	0	1	1	0	2	0	1	0	0	0	0	1	2	0	0	0	0	0
1084	0	1	0	13	1	0	6	0	0	0	3	6	0	0	9	0	0	0	0	0
1085	0	1	0	7	1	0	1	0	1	0	0	0	0	0	0	0	1	0	0	0
1086	0	1	0	6	0	1	2	0	3	0	0	0	0	0	3	0	0	0	0	0
1087	0	1	0	5	0	1	1	0	3	0	0	0	0	0	3	0	0	0	0	0
1088	0	0	1	4	0	1	2	0	0	2	0	0	0	0	2	0	0	0	0	0
1089	1	0	0	5	1	0	3	0	0	0	3	0	0	0	3	0	0	0	0	0
1090	0	1	0	9	1	1	4	1	0	1	2	0	0	2	0	0	3	0	0	3
1091	1	0	0	3	0	1	6	0	0	0	4	0	0	0	4	0	0	0	0	0
1092	1	0	0	7	0	1	1	1	0	0	0	0	0	0	1	0	0	0	0	0
1093	1	0	0	2	0	1	2	3	0	0	0	0	0	0	0	3	0	0	0	0
1094	1	0	0	2	0	1	2	2	0	0	0	0	0	0	2	0	0	0	0	0
1095	0	0	1	4	1	0	1	0	0	1	0	0	0	0	1	0	0	0	0	0
1096	1	1	0	6	1	0	0	0	0	0	0	0	0	0	0	0	0	0	0	0
1097	0	1	0	2	0	1	0	0	0	0	0	0	0	0	0	0	0	0	0	0
1098	0	1	0	2	0	1	1	0	0	0	0	0	0	1	0	0	0	0	0	1
1099	0	0	1	1	0	1	1	0	0	1	0	0	0	0	0	0	0	1	0	0
1100	0	1	0	4	0	1	1	0	0	0	1	0	0	0	1	0	0	0	0	0
1101	0	0	1	2	0	1	3	0	0	2	1	0	0	0	2	0	0	0	0	1
1102	0	1	0	5	0	1	1	0	1	0	0	0	0	0	1	0	0	0	0	0
1103	0	1	0	22	0	1	1	0	0	0	0	2	0	0	2	0	0	0	0	0
1104	0	0	1	6	1	0	5	0	0	4	0	0	0	1	4	0	0	0	0	1
1105	1	0	0	5	1	0	7	1	0	0	6	0	0	0	5	0	0	0	0	2
1106	0	1	0	7	0	1	1	0	0	0	0	0	0	0	0	0	0	0	0	0
1107	0	1	0	3	0	1	1	0	1	0	0	0	0	0	1	0	0	0	0	0
1108	0	1	0	4	1	0	1	0	0	0	1	0	0	0	0	0	0	0	0	1
1109	1	0	0	1	0	1	0	0	0	0	0	0	0	0	0	0	0	0	0	0
1110	1	0	0	6	0	1	3	0	0	0	3	0	0	0	2	0	0	0	0	1
1111	0	1	0	7	0	1	2	0	2	0	0	0	0	0	2	0	0	0	0	0
1112	0	1	0	7	1	0	4	0	1	0	1	2	0	0	4	0	0	0	0	0
1113	1	0	0	3	1	0	0	0	0	0	0	0	0	0	0	0	0	0	0	0
1114	0	1	0	4	1	0	0	0	0	0	0	0	0	0	0	0	0	0	0	0
1115	0	0	1	4	1	0	1	0	0	1	0	0	0	0	1	0	0	0	0	0
1116	0	1	0	3	0	1	5	0	1	0	0	3	0	0	4	0	0	0	0	0
1117	1	0	0	8	0	1	4	0	0	0	3	0	0	0	3	0	0	0	0	0
1118	0	1	0	7	1	0	0	0	0	0	0	0	0	0	0	0	0	0	0	0
1119	0	0	1	4	1	0	0	0	0	0	0	0	0	0	0	0	0	0	0	0
1120	0	1	0	6	0	1	4	0	1	0	1	2	0	0	4	0	0	0	0	0
1121	0	0	1	4	1	0	6	0	0	2	0	0	0	0	2	0	0	0	0	0
1122	1	0	0	7	1	0	7	2	1	0	3	0	0	0	0	6	0	0	0	0
1123	0	1	0	11	1	0	0	0	0	0	0	0	0	0	0	0	0	0	0	0
1124	0	1	0	3	0	1	0	0	0	0	0	0	0	0	0	0	0	0	0	0
1125	1	0	0	5	1	0	4	1	0	0	0	0	0	0	0	0	0	1	0	0
1126	1	0	0	3	1	0	0	0	0	0	0	0	0	0	0	0	0	0	0	0
1127	1	0	0	2	0	1	2	2	0	0	0	0	0	0	2	0	0	0	0	0
1128	1	0	0	5	1	0	2	2	0	0	0	0	0	0	0	2	0	0	0	0
1129	1	0	0	2	0	1	1	0	0	0	0	0	0	0	0	0	0	0	0	0
1130	0	1	0	6	0	1	1	0	0	0	0	0	0	0	0	0	0	0	0	0
1131	1	0	0	4	0	1	1	1	0	0	0	0	0	0	1	0	0	0	0	0
1132	1	0	0	3	1	0	3	3	0	0	0	0	0	0	3	0	0	0	0	0
1133	1	0	0	8	1	0	4	2	0	0	1	0	0	1	3	0	0	0	0	1
1134	0	0	1	2	1	0	7	0	0	4	0	0	0	3	4	0	0	0	0	3
1135	0	1	0	4	1	0	1	0	0	0	0	0	0	0	0	0	0	0	0	0
1136	0	0	1	5	1	0	4	0	0	2	1	0	0	0	3	0	0	0	0	0
1137	0	1	0	4	1	1	0	0	0	0	0	0	0	0	0	0	0	0	0	0
1138	1	0	0	5	0	1	0	0	0	0	0	0	0	0	0	0	0	0	0	0
1139	0	1	0	9	1	0	1	0	0	0	1	0	0	0	1	0	0	0	0	0
1140	1	0	0	2	1	0	1	0	0	0	0	2	0	0	2	0	0	0	0	0
1141	0	0	1	4	1	0	0	0	0	0	0	0	0	0	0	0	0	0	0	0
1142	1	0	0	5	1	0	3	4	0	0	0	0	0	0	4	0	0	0	0	0
1143	0	0	1	2	1	0	0	0	0	0	0	0	0	0	0	0	0	0	0	0
1144	0	1	0	6	1	0	7	0	0	0	5	0	0	1	4	0	0	0	0	2
1145	1	0	0	6	1	0	2	2	0	0	0	0	0	0	2	0	0	0	0	0
1146	0	1	0	8	1	0	1	0	1	0	0	0	0	0	1	0	0	0	0	0
1147	0	1	0	3	0	1	0	0	0	0	0	0	0	0	0	0	0	0	0	0
1148	1	0	0	9	0	1	6	0	0	0	1	0	0	1	0	0	0	1	0	1
1149	0	1	0	7	0	1	1	0	0	0	0	0	0	0	0	0	0	0	0	0
1150	1	0	0	6	1	0	2	2	0	0	0	0	0	0	2	0	0	0	0	0
1151	0	1	0	2	1	0	1	0	1	0	0	0	0	0	1	0	0	0	0	0
1152	0	0	1	1	0	1	0	0	0	0	0	0	0	0	0	0	0	0	0	0
1153	0	1	0	4	0	1	1	0	0	0	1	0	0	0	1	0	0	0	0	0
1154	1	0	0	7	0	1	3	0	0	0	1	0	0	0	1	0	0	0	0	0
1155	0	1	0	24	0	1	3	0	0	0	2	2	0	0	4	0	0	0	0	0
1156	1	0	0	4	1	0	1	2	0	0	0	0	0	0	2	0	0	0	0	0
1157	0	1	0	7	0	1	1	0	0	0	0	2	0	0	2	0	0	0	0	0
1158	0	1	0	5	0	1	5	0	0	0	1	6	0	1	7	0	0	0	0	1
1159	1	0	0	4	0	1	1	0	0	0	0	0	0	1	0	0	0	0	0	1
1160	0	1	0	6	1	0	2	0	1	0	0	0	0	0	0	0	1	0	0	0
1161	1	0	0	3	0	1	1	1	0	0	0	0	0	0	0	0	0	1	0	0
1162	0	1	0	5	0	1	0	0	0	0	0	0	0	0	0	0	0	0	0	0
1163	0	0	1	7	1	0	3	0	0	2	0	0	0	0	2	0	0	0	0	0
1164	0	1	0	3	1	0	0	0	0	0	0	0	0	0	0	0	0	0	0	0
1165	0	1	0	3	1	0	3	0	1	0	1	0	0	1	0	0	2	0	0	1
1166	0	0	1	10	0	1	1	0	0	1	0	0	0	0	1	0	0	0	0	0
1167	1	0	0	4	0	1	4	3	0	0	1	0	0	0	4	0	0	0	0	0
1168	0	1	0	4	1	0	1	0	0	0	0	0	0	1	0	0	0	0	0	1
1169	1	0	0	2	0	1	0	0	0	0	0	0	0	0	0	0	0	0	0	0
1170	0	0	1	4	0	1	1	0	0	1	0	0	0	0	1	0	0	0	0	0
1171	1	0	0	5	0	1	0	0	0	0	0	0	0	0	0	0	0	0	0	0
1172	0	0	1	4	0	1	1	0	0	1	0	0	0	0	1	0	0	0	0	0
1173	0	1	0	3	0	1	0	0	0	0	0	0	0	0	0	0	0	0	0	0
1174	1	1	1	21	1	0	4	0	0	0	2	0	0	0	1	0	0	0	0	1
1175	0	1	0	6	0	1	2	0	0	0	1	2	0	0	3	0	0	0	0	0
1176	0	1	0	3	0	1	0	0	0	0	0	0	0	0	0	0	0	0	0	0
1177	0	1	0	1	1	0	0	0	0	0	0	0	0	0	0	0	0	0	0	0
1178	0	1	0	2	1	0	0	0	0	0	0	0	0	0	0	0	0	0	0	0
1179	0	0	1	4	1	0	4	0	0	5	0	0	0	0	5	0	0	0	0	0
1180	0	0	1	2	1	0	0	0	0	0	0	0	0	0	0	0	0	0	0	0
1181	1	0	0	6	1	0	1	1	0	0	0	0	0	0	1	0	0	0	0	0
1182	0	1	0	5	0	1	3	0	1	0	3	0	0	0	3	0	0	0	0	1
1183	0	0	1	6	1	0	0	0	0	0	0	0	0	0	0	0	0	0	0	0
1184	0	0	1	2	0	1	1	0	0	0	0	0	0	0	0	0	0	0	0	0
1185	0	1	0	8	1	0	0	0	0	0	0	0	0	0	0	0	0	0	0	0
1186	0	1	0	4	0	1	0	0	0	0	0	0	0	0	0	0	0	0	0	0
1187	1	0	0	4	0	1	2	1	0	0	1	0	0	0	2	0	0	0	0	0
1188	0	1	0	2	0	1	0	0	0	0	0	0	0	0	0	0	0	0	0	0
1189	1	0	0	5	0	1	1	0	0	0	0	2	0	0	2	0	0	0	0	0
1190	0	1	0	4	1	0	1	0	0	0	1	0	0	0	1	0	0	0	0	0
1191	1	0	0	4	1	0	4	2	0	0	0	0	0	2	0	3	0	0	0	1
1192	1	0	0	7	0	1	2	0	0	0	0	2	0	1	2	0	0	0	0	1
1193	0	0	1	9	1	0	1	0	0	1	0	0	0	0	1	0	0	0	0	0
1194	0	1	0	5	0	1	1	0	1	0	0	0	0	0	1	0	0	0	0	0
1195	0	1	0	5	0	1	0	0	0	0	0	0	0	0	0	0	0	0	0	0
1196	1	1	0	6	1	0	2	1	0	0	0	0	0	1	0	0	0	0	0	2
1197	0	0	1	9	1	0	4	0	0	2	0	0	0	0	0	0	0	1	0	1
1198	0	1	0	10	0	1	3	0	0	0	3	0	0	0	3	0	0	0	0	0
1199	1	0	0	6	0	1	3	0	0	0	3	0	0	0	1	0	0	0	0	2
1200	0	0	1	5	0	1	1	0	0	0	0	0	0	0	0	0	0	0	0	0
1201	0	0	1	3	0	1	0	0	0	0	0	0	0	0	0	0	0	0	0	0
1202	1	0	0	6	0	1	3	1	0	0	2	0	0	0	3	0	0	0	0	0
1203	1	0	0	2	0	1	0	0	0	0	0	0	0	0	0	0	0	0	0	0
1204	0	1	0	8	1	0	1	1	0	1	1	0	0	0	0	0	3	0	0	0
1205	1	0	0	4	1	0	5	1	0	0	3	0	0	0	0	4	0	0	0	0
1206	0	0	1	4	1	0	4	0	0	0	2	2	0	0	4	0	0	0	0	0
1207	0	1	0	4	0	1	2	0	0	0	0	0	0	0	0	0	0	0	0	0
1208	0	1	0	1	0	1	6	0	1	0	0	3	0	0	4	0	0	0	0	0
1209	0	1	0	4	0	1	0	0	0	0	0	0	0	0	0	0	0	0	0	0
1210	0	1	0	3	1	0	9	0	5	0	3	4	0	0	12	0	0	0	0	0
1211	0	1	0	4	0	1	1	0	0	0	0	0	0	0	0	0	0	0	0	0
1212	0	1	0	2	0	1	0	0	0	0	0	0	0	0	0	0	0	0	0	0
1213	1	0	0	6	0	1	1	0	0	1	0	0	0	0	1	0	0	0	0	0
1214	0	1	0	5	0	1	4	0	3	0	0	0	0	1	4	0	0	0	0	0
1215	1	0	0	6	0	1	2	2	0	0	0	0	0	0	0	0	2	0	0	0
1216	0	1	0	6	0	1	3	0	1	0	1	1	0	0	3	0	0	0	0	0
1217	0	1	0	5	1	0	1	0	0	0	1	0	0	0	1	0	0	0	0	0
1218	1	0	0	8	1	0	1	2	0	0	0	0	0	0	2	0	0	0	0	0
1219	0	0	1	2	1	0	0	0	0	0	0	0	0	0	0	0	0	0	0	0
1220	0	0	1	6	0	1	2	0	0	1	0	2	0	0	3	0	0	0	0	0
1221	0	1	0	7	0	1	1	0	0	0	0	0	0	1	0	0	0	0	0	1
1222	0	1	0	4	0	1	1	0	0	0	0	0	0	1	0	0	0	0	0	1
1223	1	0	0	4	0	1	2	2	0	0	0	0	0	0	0	2	0	0	0	0
1224	0	1	0	5	1	1	1	0	0	0	0	2	0	0	2	0	0	0	0	0
1225	1	0	1	7	0	1	0	0	0	0	0	0	0	0	0	0	0	0	0	0
1226	0	1	0	7	1	0	0	0	0	0	0	0	0	0	0	0	0	0	0	0
1227	1	0	0	5	1	0	4	0	0	0	3	0	0	0	0	2	0	0	0	1
1228	1	0	0	8	1	0	5	1	0	0	0	2	0	0	0	3	0	0	0	0
1229	0	1	0	2	0	1	0	0	0	0	0	0	0	0	0	0	0	0	0	0
1230	1	0	0	5	0	1	2	1	0	0	1	0	0	0	2	0	0	0	0	0
1231	0	1	0	8	0	1	0	0	0	0	0	0	0	0	0	0	0	0	0	0
1232	1	0	0	8	1	0	3	0	0	0	4	0	0	0	4	0	0	0	0	0
1233	0	1	0	8	1	0	2	0	0	0	0	4	0	0	4	0	0	0	0	0
1234	1	0	0	6	1	0	0	0	0	0	0	0	0	0	0	0	0	0	0	0
1235	0	0	1	6	1	0	3	0	0	1	0	0	0	0	1	0	0	0	0	0
1236	0	1	0	6	1	0	0	0	0	0	0	0	0	0	0	0	0	0	0	0
1237	0	1	0	7	1	0	1	0	1	0	0	0	0	0	0	1	0	0	0	0
1238	1	0	0	4	0	1	1	1	0	0	0	0	0	0	1	0	0	0	0	0
1239	0	0	1	4	1	0	0	0	0	0	0	0	0	0	0	0	0	0	0	0
1240	1	0	0	4	1	0	2	1	0	0	0	2	0	0	3	0	0	0	0	0
1241	0	1	0	5	0	1	3	0	1	0	1	2	0	0	0	0	0	3	0	1
1242	1	0	0	15	1	0	6	0	0	0	3	4	0	0	7	0	0	0	0	0
1243	1	0	0	10	0	1	2	2	0	0	0	0	0	0	2	0	0	0	0	0
1244	1	0	0	9	0	1	3	0	0	0	2	0	0	0	2	0	0	0	0	0
1245	0	1	0	6	1	0	2	0	1	0	0	2	0	0	3	0	0	0	0	0
1246	0	0	1	14	0	1	4	0	0	0	2	0	0	1	2	0	0	0	0	1
1247	0	0	1	3	1	0	2	0	0	1	1	0	0	0	0	0	0	2	0	0
1248	1	0	0	7	1	0	1	1	0	0	0	0	0	0	1	0	0	0	0	0
1249	0	1	0	3	0	1	0	0	0	0	0	0	0	0	0	0	0	0	0	0
1250	1	0	0	9	0	1	3	3	0	0	0	0	0	0	0	0	3	0	0	0
1251	0	0	1	3	0	1	0	0	0	0	0	0	0	0	0	0	0	0	0	0
1252	0	1	0	4	1	0	0	0	0	0	0	0	0	0	0	0	0	0	0	0
1253	0	1	0	2	0	1	0	0	0	0	0	0	0	0	0	0	0	0	0	0
1254	1	0	0	3	0	1	2	2	0	0	0	0	0	0	2	0	0	0	0	0
1255	0	1	0	5	0	1	3	0	2	0	0	0	0	0	2	0	0	0	0	0
1256	0	1	0	6	0	1	1	0	1	0	0	0	0	0	1	0	0	0	0	0
1257	0	1	0	4	0	1	0	0	0	0	0	0	0	0	0	0	0	0	0	0
1258	1	0	0	2	0	1	1	1	0	0	0	0	0	0	1	0	0	0	0	0
1259	0	0	1	4	1	0	1	0	0	1	0	0	0	0	1	0	0	0	0	0
1260	0	1	0	3	0	1	0	0	0	0	0	0	0	0	0	0	0	0	0	0
1261	1	0	0	5	0	1	3	2	0	0	0	2	0	0	4	0	0	0	0	0
1262	0	0	1	3	1	0	4	1	0	2	0	2	0	0	5	0	0	0	0	0
1263	0	0	1	4	1	0	1	0	0	0	1	0	0	0	1	0	0	0	0	0
1264	0	0	1	2	1	0	3	0	0	3	0	0	0	0	3	0	0	0	0	0
1265	1	0	0	6	0	1	0	0	0	0	0	0	0	0	0	0	0	0	0	0
1266	0	0	1	4	1	0	0	0	0	0	0	0	0	0	0	0	0	0	0	0
1267	1	0	0	2	0	1	1	1	0	0	0	0	0	0	1	0	0	0	0	0
1268	0	1	0	5	1	0	1	0	1	0	0	0	0	0	1	0	0	0	0	0
1269	0	1	1	7	1	0	2	0	0	1	0	0	0	0	1	0	0	0	0	0
1270	1	0	0	9	0	1	6	9	0	0	2	0	0	0	11	0	0	0	0	0
1271	0	1	0	3	0	1	2	0	1	0	0	0	0	0	1	0	0	0	0	0
1272	1	0	0	17	1	0	2	0	0	0	1	2	0	0	3	0	0	0	0	0
1273	1	0	0	9	1	0	5	0	0	0	5	0	0	0	5	0	0	0	0	0
1274	0	0	1	3	0	1	4	0	0	2	0	4	0	0	6	0	0	0	0	0
1275	1	0	0	2	0	1	0	0	0	0	0	0	0	0	0	0	0	0	0	0
1276	1	0	0	4	0	1	2	1	0	0	0	0	0	0	0	1	0	0	0	0
1277	0	0	1	3	1	0	7	0	0	6	0	0	0	0	6	0	0	0	0	0
1278	0	1	0	7	0	1	0	0	0	0	0	0	0	0	0	0	0	0	0	0
1279	0	0	1	9	1	0	5	0	0	0	4	4	0	0	8	0	0	0	0	0
1280	0	0	1	8	0	1	5	0	0	0	4	0	0	1	5	0	0	0	0	0
1281	1	0	0	3	0	1	1	1	0	0	0	0	0	0	0	0	0	1	0	0
1282	0	1	0	7	1	0	0	0	0	0	0	0	0	0	0	0	0	0	0	0
1283	1	0	0	5	0	1	6	0	0	0	5	0	0	1	5	0	0	0	0	1
1284	0	0	1	3	1	0	0	0	0	0	0	0	0	0	0	0	0	0	0	0
1285	0	0	1	3	0	1	0	0	0	0	0	0	0	0	0	0	0	0	0	0
1286	0	1	0	5	0	1	3	0	0	0	4	0	0	0	4	0	0	0	0	0
1287	1	0	0	1	0	1	1	1	0	0	0	0	0	0	1	0	0	0	0	0
1288	1	0	0	6	1	0	2	0	0	0	1	0	0	0	1	0	0	0	0	0
1289	0	1	0	7	0	1	2	0	0	0	2	0	0	0	1	0	0	0	0	1
1290	1	0	0	7	1	1	2	2	0	1	1	0	0	0	0	0	4	0	0	0
1291	1	0	0	3	0	1	2	0	0	0	1	0	0	1	1	0	0	0	0	1
1292	1	0	0	6	1	0	1	1	0	0	0	0	0	0	1	0	0	0	0	0
1293	1	0	0	6	1	1	1	1	0	0	0	0	0	0	1	0	0	0	0	0
1294	0	0	1	3	0	1	1	0	0	1	0	0	0	0	1	0	0	0	0	0
1295	0	1	0	6	0	1	3	0	1	0	0	4	0	0	5	0	0	0	0	0
1296	0	1	0	4	1	0	0	0	0	0	0	0	0	0	0	0	0	0	0	0
1297	0	1	0	4	0	1	1	0	0	0	0	0	0	0	0	0	0	0	0	0
1298	0	1	0	7	1	0	0	0	0	0	0	0	0	0	0	0	0	0	0	0
1299	0	0	1	5	0	1	5	0	0	2	0	0	0	0	2	0	0	0	0	0
1300	1	0	0	4	0	1	1	0	0	0	0	0	0	1	0	0	0	0	0	1
1301	0	0	1	3	0	1	0	0	0	0	0	0	0	0	0	0	0	0	0	0
1302	0	1	0	6	0	1	4	0	0	0	0	2	0	0	2	0	0	0	0	0
1303	1	0	0	4	1	0	2	1	0	0	0	0	0	0	0	0	0	0	0	1
1304	1	0	0	7	1	0	3	4	0	0	0	0	0	0	0	0	0	4	0	0
1305	0	0	1	3	0	1	2	0	0	2	0	0	0	0	0	2	0	0	0	0
1306	0	1	0	5	0	1	4	0	0	0	1	1	0	0	2	0	0	0	0	0
1307	1	1	0	10	1	0	3	2	0	0	0	2	0	0	0	0	4	0	0	0
1308	0	1	0	6	1	0	1	0	1	0	0	0	0	0	1	0	0	0	0	0
1309	0	1	0	2	0	1	2	0	1	0	0	0	0	0	0	0	0	1	0	0
1310	1	1	0	12	1	0	2	3	0	0	0	2	0	0	5	0	0	0	0	0
1311	0	0	1	7	0	1	2	0	0	1	1	0	0	0	2	0	0	0	0	0
1312	0	0	1	4	1	0	1	0	0	1	0	0	0	0	1	0	0	0	0	0
1313	1	0	0	3	1	0	3	3	0	0	0	0	0	0	3	0	0	0	0	0
1314	0	1	0	8	1	0	7	0	5	0	4	0	0	2	7	0	0	0	0	4
1315	1	0	0	4	0	1	0	0	0	0	0	0	0	0	0	0	0	0	0	0
1316	0	0	1	8	1	1	6	0	0	2	2	2	0	0	6	0	0	0	0	0
1317	0	1	0	4	1	0	1	0	0	0	0	0	0	0	0	0	0	0	0	0
1318	0	0	1	2	0	1	2	0	0	2	0	0	0	0	2	0	0	0	0	0
1319	1	0	0	8	0	1	2	2	0	0	0	0	0	0	2	0	0	0	0	0
1320	0	0	1	5	0	1	1	0	0	1	0	0	0	0	1	0	0	0	0	0
1321	0	0	1	6	1	0	3	0	0	1	1	0	0	0	2	0	0	0	0	0
1322	1	0	0	7	1	1	0	0	0	0	0	0	0	0	0	0	0	0	0	0
1323	1	0	0	5	1	0	0	0	0	0	0	0	0	0	0	0	0	0	0	0
1324	0	0	1	5	1	0	0	0	0	0	0	0	0	0	0	0	0	0	0	0
1325	1	0	0	4	1	0	4	0	0	0	0	0	0	1	0	0	0	0	0	1
1326	1	0	1	5	1	0	3	1	0	1	0	0	0	1	0	2	0	0	0	1
1327	1	0	0	3	1	0	0	0	0	0	0	0	0	0	0	0	0	0	0	0
1328	1	0	0	3	0	1	3	2	0	0	1	0	0	1	0	0	3	0	0	1
1329	0	0	1	5	1	0	0	0	0	0	0	0	0	0	0	0	0	0	0	0
1330	1	0	0	5	1	0	2	1	0	0	0	2	0	0	3	0	0	0	0	0
1331	0	0	1	7	0	1	5	0	0	2	1	2	0	0	5	0	0	0	0	0
1332	0	1	0	3	0	1	2	0	1	0	0	2	0	0	3	0	0	0	0	0
1333	0	0	1	1	1	0	1	0	0	0	2	0	0	0	2	0	0	0	0	0
1334	0	1	0	3	0	1	0	0	0	0	0	0	0	0	0	0	0	0	0	0
1335	0	0	1	9	1	0	4	0	0	5	0	0	0	0	5	0	0	0	0	0
1336	0	0	1	9	1	0	4	0	0	2	0	0	0	2	2	0	0	0	0	2
1337	0	0	1	4	1	0	2	0	0	2	0	0	0	0	0	2	0	0	0	0
1338	0	1	0	2	0	1	5	0	6	0	0	0	0	1	5	0	0	0	0	2
1339	1	0	1	4	0	1	2	1	0	1	0	0	0	0	2	0	0	0	0	0
1340	1	0	0	5	1	0	3	0	0	0	2	0	0	1	1	0	0	0	0	2
1341	0	1	0	3	0	1	0	0	0	0	0	0	0	0	0	0	0	0	0	0
1342	1	0	0	3	0	1	1	0	0	0	0	2	0	0	2	0	0	0	0	0
1343	0	1	0	3	0	1	1	0	1	0	0	0	0	0	1	0	0	0	0	0
1344	0	1	0	6	0	1	2	0	0	0	0	0	0	1	0	0	0	0	0	1
1345	0	0	1	4	0	1	1	0	0	1	0	0	0	0	1	0	0	0	0	0
1346	1	0	0	4	0	1	0	0	0	0	0	0	0	0	0	0	0	0	0	0
1347	0	1	0	9	1	0	7	0	1	0	3	0	0	0	3	0	0	0	0	1
1348	1	0	0	4	0	1	3	2	0	0	0	0	0	1	3	0	0	0	0	0
1349	1	0	0	6	1	0	3	2	0	0	0	0	0	0	2	0	0	0	0	0
1350	1	0	0	2	0	1	1	1	0	0	0	0	0	0	1	0	0	0	0	0
1351	1	0	0	13	0	1	5	0	0	0	5	0	0	0	5	0	0	0	0	0
1352	0	1	0	9	1	0	2	0	2	0	0	0	0	0	2	0	0	0	0	0
1353	1	0	0	5	1	0	1	1	0	0	0	0	0	0	1	0	0	0	0	0
1354	0	0	1	3	1	0	1	0	0	1	0	0	0	0	0	0	0	0	0	1
1355	0	1	0	2	1	0	0	0	0	0	0	0	0	0	0	0	0	0	0	0
1356	0	1	0	5	1	0	1	0	1	0	0	0	0	0	1	0	0	0	0	0
1357	0	1	0	19	1	1	7	1	0	1	5	2	0	1	0	0	9	0	0	1
1358	0	1	0	3	0	1	0	0	0	0	0	0	0	0	0	0	0	0	0	0
1359	0	1	0	5	1	0	2	0	0	0	0	4	0	0	4	0	0	0	0	0
1360	1	0	0	6	0	1	1	0	0	0	0	2	0	0	2	0	0	0	0	0
1361	1	0	0	6	0	1	0	0	0	0	0	0	0	0	0	0	0	0	0	0
1362	1	0	0	2	1	0	1	1	0	0	0	0	0	0	1	0	0	0	0	0
1363	0	1	0	8	1	0	3	0	0	0	1	0	0	1	2	0	0	0	0	0
1364	1	0	0	14	0	1	2	1	0	0	1	0	0	0	2	0	0	0	0	0
1365	0	1	0	5	0	1	1	0	1	0	0	0	0	0	0	0	1	0	0	0
1366	1	0	0	7	0	1	1	0	0	1	0	0	0	0	0	1	0	0	0	0
1367	0	1	0	7	1	0	3	0	0	0	2	2	0	0	4	0	0	0	0	0
1368	1	0	0	4	1	0	0	0	0	0	0	0	0	0	0	0	0	0	0	0
1369	0	1	0	4	0	1	5	0	2	0	0	0	0	2	2	0	0	0	0	2
1370	1	0	0	2	1	0	0	0	0	0	0	0	0	0	0	0	0	0	0	0
1371	0	0	1	9	1	0	1	0	0	0	0	2	0	0	2	0	0	0	0	0
1372	0	1	0	3	0	1	0	0	0	0	0	0	0	0	0	0	0	0	0	0
1373	0	0	1	3	1	0	2	0	0	2	0	0	0	0	2	0	0	0	0	0
1374	1	0	0	5	0	1	1	0	0	0	1	0	0	0	1	0	0	0	0	0
1375	0	1	0	4	0	1	1	0	0	0	0	2	0	0	2	0	0	0	0	0
1376	1	0	0	3	0	1	1	1	0	0	0	0	0	0	1	0	0	0	0	0
1377	1	0	0	1	1	0	4	3	0	0	0	0	0	0	0	0	0	1	0	2
1378	1	0	0	4	1	0	0	0	0	0	0	0	0	0	0	0	0	0	0	0
1379	1	0	0	6	0	1	0	0	0	0	0	0	0	0	0	0	0	0	0	0
1380	0	0	1	2	1	0	3	0	0	1	0	0	0	0	0	0	0	1	0	0
1381	1	0	0	5	1	0	1	1	0	0	0	0	0	0	1	0	0	0	0	0
1382	1	0	0	4	1	0	0	0	0	0	0	0	0	0	0	0	0	0	0	0
1383	0	1	0	5	1	0	1	0	0	0	1	0	0	0	0	0	1	0	0	0
1384	0	1	0	8	1	0	7	0	0	0	6	0	0	2	6	0	0	0	0	2
1385	0	1	0	4	1	0	0	0	0	0	0	0	0	0	0	0	0	0	0	0
1386	0	0	1	1	0	1	0	0	0	0	0	0	0	0	0	0	0	0	0	0
1387	1	0	0	2	0	1	0	0	0	0	0	0	0	0	0	0	0	0	0	0
1388	0	1	0	5	1	0	0	0	0	0	0	0	0	0	0	0	0	0	0	0
1389	0	1	0	3	0	1	2	0	1	0	0	1	0	0	2	0	0	0	0	0
1390	0	1	0	3	1	0	0	0	0	0	0	0	0	0	0	0	0	0	0	0
1391	0	0	1	26	1	0	7	0	0	0	2	1	0	0	3	0	0	0	0	0
1392	0	1	0	3	1	0	0	0	0	0	0	0	0	0	0	0	0	0	0	0
1393	1	0	0	10	0	1	0	0	0	0	0	0	0	0	0	0	0	0	0	0
1394	0	0	1	5	1	0	2	0	0	1	0	0	0	1	1	0	0	0	0	1
1395	0	1	0	5	1	0	1	0	0	0	1	0	0	0	0	0	0	0	0	1
1396	1	0	0	5	1	0	0	0	0	0	0	0	0	0	0	0	0	0	0	0
1397	1	0	0	6	1	0	0	0	0	0	0	0	0	0	0	0	0	0	0	0
1398	0	0	1	7	0	1	4	0	0	0	0	0	0	0	0	0	0	0	0	0
1399	0	1	0	5	1	0	1	0	0	0	0	0	0	0	0	0	0	0	0	0
1400	0	1	0	9	1	0	3	0	4	0	0	0	0	0	4	0	0	0	0	0
1401	0	1	0	2	1	0	1	0	1	0	0	0	0	0	1	0	0	0	0	0
1402	1	0	0	2	1	0	0	0	0	0	0	0	0	0	0	0	0	0	0	0
1403	0	1	0	10	0	1	3	0	2	0	1	0	0	0	3	0	0	0	0	0
1404	1	1	1	10	0	1	3	0	0	0	1	3	0	0	0	0	4	0	0	0
1405	1	0	0	8	1	0	3	1	0	0	0	2	0	1	0	0	0	3	0	1
1406	1	0	0	5	0	1	0	0	0	0	0	0	0	0	0	0	0	0	0	0
1407	0	1	0	3	0	1	1	0	0	0	0	0	0	0	0	0	0	0	0	0
1408	1	1	0	14	1	0	0	0	0	0	0	0	0	0	0	0	0	0	0	0
1409	0	0	1	8	0	1	0	0	0	0	0	0	0	0	0	0	0	0	0	0
1410	0	0	1	4	0	1	2	0	0	2	0	0	0	0	2	0	0	0	0	0
1411	0	0	1	5	1	0	3	0	0	0	2	0	0	0	2	0	0	0	0	0
1412	0	1	0	5	1	0	2	0	0	0	2	0	0	1	2	0	0	0	0	1
1413	1	0	0	6	1	0	4	1	0	0	1	0	0	1	2	0	0	0	0	1
1414	0	1	0	5	1	0	1	0	0	0	1	0	0	0	1	0	0	0	0	0
1415	0	0	1	3	0	1	2	0	0	2	0	0	0	0	0	2	0	0	0	0
1416	1	0	0	4	0	1	1	1	0	0	0	0	0	0	0	0	0	1	0	0
1417	1	0	0	3	0	1	2	1	0	0	1	0	0	0	2	0	0	0	0	0
1418	0	1	0	1	0	1	2	0	1	0	1	0	0	0	2	0	0	0	0	0
1419	0	0	1	3	0	1	2	0	0	1	0	2	0	0	3	0	0	0	0	0
1420	1	0	0	2	0	1	1	1	0	0	0	0	0	0	0	1	0	0	0	0
1421	1	0	0	3	0	1	1	1	0	0	0	0	0	0	1	0	0	0	0	0
1422	1	0	0	7	1	0	2	0	0	0	0	4	0	0	4	0	0	0	0	0
1423	0	0	1	3	1	0	0	0	0	0	0	0	0	0	0	0	0	0	0	0
1424	0	1	0	6	1	0	1	0	0	0	1	0	0	0	1	0	0	0	0	0
1425	0	1	0	7	1	0	0	0	0	0	0	0	0	0	0	0	0	0	0	0
1426	0	1	0	5	0	1	2	0	2	0	0	0	0	0	2	0	0	0	0	0
1427	1	0	0	4	0	1	0	0	0	0	0	0	0	0	0	0	0	0	0	0
1428	1	0	0	2	1	0	1	1	0	0	0	0	0	0	1	0	0	0	0	0
1429	1	0	0	4	0	1	3	0	0	0	0	1	0	1	1	0	0	0	0	1
1430	1	0	0	3	0	1	2	0	0	0	3	0	0	0	3	0	0	0	0	0
1431	0	1	0	4	0	1	1	0	0	0	0	1	0	0	1	0	0	0	0	0
1432	0	1	0	4	1	0	0	0	0	0	0	0	0	0	0	0	0	0	0	0
1433	1	0	0	2	0	1	0	0	0	0	0	0	0	0	0	0	0	0	0	0
1434	1	0	0	5	1	0	7	0	0	0	2	0	0	3	0	2	0	0	0	3
1435	0	1	0	2	0	1	1	0	0	0	0	2	0	0	2	0	0	0	0	0
1436	0	0	1	5	0	1	1	0	0	0	0	2	0	0	2	0	0	0	0	0
1437	0	0	1	5	0	1	0	0	0	0	0	0	0	0	0	0	0	0	0	0
1438	0	1	0	4	0	1	0	0	0	0	0	0	0	0	0	0	0	0	0	0
1439	1	0	0	7	1	0	2	2	0	0	0	0	0	0	0	0	2	0	0	0
1440	0	0	1	3	1	0	2	0	0	0	1	2	0	0	3	0	0	0	0	0
1441	0	1	0	5	0	1	3	0	1	0	3	0	0	0	4	0	0	0	0	0
1442	0	0	1	4	0	1	3	0	0	3	0	0	0	0	3	0	0	0	0	0
1443	1	0	0	6	0	1	0	0	0	0	0	0	0	0	0	0	0	0	0	0
1444	1	0	0	6	1	0	1	0	0	0	1	0	0	0	1	0	0	0	0	0
1445	0	1	0	6	0	1	2	0	1	0	1	0	0	0	2	0	0	0	0	0
1446	0	0	1	8	1	0	3	0	0	2	0	0	0	1	2	0	0	0	0	1
1447	0	1	0	5	0	1	0	0	0	0	0	0	0	0	0	0	0	0	0	0
1448	0	0	1	13	1	0	5	0	0	1	2	0	0	0	3	0	0	0	0	0
1449	0	0	1	3	0	1	4	0	0	2	1	2	0	0	4	0	0	0	0	1
1450	0	0	1	4	1	0	0	0	0	0	0	0	0	0	0	0	0	0	0	0
1451	0	1	0	8	0	1	0	0	0	0	0	0	0	0	0	0	0	0	0	0
1452	1	0	0	6	1	0	3	2	0	0	0	0	0	0	0	0	0	1	0	1
1453	1	0	0	4	0	1	6	1	0	0	0	0	0	0	0	1	0	0	0	0
1454	0	1	0	5	0	1	1	0	0	0	0	0	0	0	0	0	0	0	0	0
1455	0	0	1	3	1	0	2	0	0	0	0	2	0	0	2	0	0	0	0	0
1456	1	1	0	4	0	1	0	0	0	0	0	0	0	0	0	0	0	0	0	0
1457	0	1	0	5	0	1	2	0	0	0	2	0	0	0	1	0	0	0	0	1
1458	0	0	1	9	1	0	2	0	0	2	0	0	0	0	2	0	0	0	0	0
1459	0	0	1	6	0	1	0	0	0	0	0	0	0	0	0	0	0	0	0	0
1460	1	0	0	2	1	0	1	1	0	0	0	0	0	0	1	0	0	0	0	0
1461	1	0	0	3	0	1	0	0	0	0	0	0	0	0	0	0	0	0	0	0
1462	0	0	1	4	1	0	0	0	0	0	0	0	0	0	0	0	0	0	0	0
1463	0	0	1	3	0	1	0	0	0	0	0	0	0	0	0	0	0	0	0	0
1464	0	1	0	8	0	1	4	0	1	0	1	2	0	0	4	0	0	0	0	0
1465	0	0	1	7	1	0	3	0	0	0	2	0	0	0	0	2	0	0	0	0
1466	0	1	0	6	1	0	1	0	0	0	1	0	0	0	1	0	0	0	0	0
1467	0	1	0	14	1	0	2	0	0	0	0	2	0	0	2	0	0	0	0	0
1468	0	0	1	4	1	0	0	0	0	0	0	0	0	0	0	0	0	0	0	0
1469	0	0	1	5	0	1	1	0	1	0	1	0	0	0	2	0	0	0	0	0
1470	0	1	0	10	1	0	1	0	0	0	0	0	0	0	0	0	0	0	0	0
1471	0	0	1	4	1	0	2	0	0	1	1	0	0	0	1	0	0	0	0	1
1472	0	1	0	2	0	1	0	0	0	0	0	0	0	0	0	0	0	0	0	0
1473	1	0	1	6	1	0	3	0	0	5	0	0	0	0	5	0	0	0	0	0
1474	0	1	0	4	1	0	0	0	0	0	0	0	0	0	0	0	0	0	0	0
1475	1	0	0	4	0	1	2	2	0	0	0	0	0	0	0	2	0	0	0	0
1476	1	0	0	1	1	0	0	0	0	0	0	0	0	0	0	0	0	0	0	0
1477	1	0	0	9	0	1	1	1	0	0	0	0	0	0	0	1	0	0	0	0
1478	1	0	0	3	1	0	3	3	0	0	0	0	0	0	0	0	0	3	0	0
1479	1	0	0	3	1	0	1	0	0	0	1	0	0	0	1	0	0	0	0	0
1480	0	1	0	3	0	1	2	0	1	0	0	0	0	0	0	0	1	0	0	0
1481	1	0	0	2	1	0	1	2	0	0	0	0	0	0	2	0	0	0	0	0
1482	1	0	0	3	0	1	0	0	0	0	0	0	0	0	0	0	0	0	0	0
1483	1	0	0	76	1	0	20	1	0	0	17	0	0	2	17	0	0	0	0	3
1484	0	0	1	2	1	0	1	0	0	1	0	0	0	0	1	0	0	0	0	0
1485	0	1	0	3	1	0	0	0	0	0	0	0	0	0	0	0	0	0	0	0
1486	0	1	0	2	1	0	9	2	0	2	5	3	0	0	0	0	11	0	0	1
1487	1	0	0	3	0	1	3	3	0	0	0	0	0	0	3	0	0	0	0	0
1488	1	0	0	4	0	1	1	0	0	0	1	0	0	0	1	0	0	0	0	0
1489	1	0	0	9	0	1	4	3	0	0	0	0	0	0	0	3	0	0	0	0
1490	1	0	0	3	0	1	0	0	0	0	0	0	0	0	0	0	0	0	0	0
1491	1	0	0	4	0	1	1	1	0	0	0	0	0	0	1	0	0	0	0	0
1492	0	0	1	4	1	0	4	0	0	0	2	0	0	0	2	0	0	0	0	0
1493	1	0	0	1	0	1	2	0	0	0	1	2	0	0	3	0	0	0	0	0
1494	1	0	0	2	0	1	1	0	0	0	2	0	0	0	2	0	0	0	0	0
1495	0	1	0	11	1	1	0	0	0	0	0	0	0	0	0	0	0	0	0	0
1496	1	0	0	4	0	1	2	3	0	0	0	0	0	0	3	0	0	0	0	0
1497	1	1	1	15	1	0	0	0	0	0	0	0	0	0	0	0	0	0	0	0
1498	0	0	1	5	1	0	1	0	0	1	0	0	0	0	1	0	0	0	0	0
1499	0	0	1	3	1	0	3	0	0	3	0	0	0	0	3	0	0	0	0	0
1500	0	1	0	1	1	0	1	0	0	0	0	0	0	1	1	0	0	0	0	0
1501	0	1	0	7	0	1	5	0	0	0	0	7	0	0	7	0	0	0	0	0
1502	1	0	0	3	0	1	1	1	0	0	0	0	0	0	0	0	0	1	0	0
1503	1	0	0	2	0	1	0	0	0	0	0	0	0	0	0	0	0	0	0	0
1504	1	0	0	3	1	0	1	0	0	0	0	0	0	0	0	0	0	0	0	0
1505	1	0	0	4	0	1	0	0	0	0	0	0	0	0	0	0	0	0	0	0
1506	0	1	0	2	0	1	0	0	0	0	0	0	0	0	0	0	0	0	0	0
1507	0	1	0	2	1	0	0	0	0	0	0	0	0	0	0	0	0	0	0	0
1508	1	0	0	4	0	1	0	0	0	0	0	0	0	0	0	0	0	0	0	0
1509	0	1	0	6	1	0	7	0	2	0	6	0	0	2	7	0	0	0	0	3
1510	0	1	0	2	1	0	4	0	1	0	1	0	0	1	2	0	0	0	0	1
1511	1	0	0	5	1	0	0	0	0	0	0	0	0	0	0	0	0	0	0	0
1512	0	1	0	4	0	1	0	0	0	0	0	0	0	0	0	0	0	0	0	0
1513	0	1	0	2	0	1	1	0	0	0	0	2	0	0	2	0	0	0	0	0
1514	1	0	0	4	1	0	1	0	0	0	0	0	0	0	0	0	0	0	0	0
1515	1	0	0	3	0	1	2	1	0	0	1	0	0	0	2	0	0	0	0	0
1516	0	0	1	3	0	1	0	0	0	0	0	0	0	0	0	0	0	0	0	0
1517	0	0	1	5	0	1	7	0	0	4	6	0	0	0	9	0	0	0	0	1
1518	0	1	0	5	1	0	0	0	0	0	0	0	0	0	0	0	0	0	0	0
1519	1	0	0	9	0	1	3	6	0	0	1	0	0	0	7	0	0	0	0	0
1520	0	1	0	7	1	0	0	0	0	0	0	0	0	0	0	0	0	0	0	0
1521	0	0	1	4	0	1	0	0	0	0	0	0	0	0	0	0	0	0	0	0
1522	1	0	0	4	0	1	3	0	0	0	0	0	0	1	0	1	0	0	0	0
1523	1	0	0	3	0	1	0	0	0	0	0	0	0	0	0	0	0	0	0	0
1524	0	1	0	14	1	0	0	0	0	0	0	0	0	0	0	0	0	0	0	0
1525	1	0	0	3	0	1	3	0	0	0	3	0	0	0	3	0	0	0	0	0
1526	0	1	0	6	0	1	1	0	0	0	0	0	0	1	0	1	0	0	0	0
1527	1	0	0	10	0	1	4	2	0	0	2	2	0	0	5	0	0	0	0	1
1528	0	0	1	3	0	1	2	0	0	2	0	0	0	0	2	0	0	0	0	0
1529	0	0	1	4	1	0	2	0	0	1	0	0	0	0	1	0	0	0	0	0
1530	0	1	0	4	0	1	1	0	0	0	0	2	0	0	2	0	0	0	0	0
1531	0	1	0	3	0	1	0	0	0	0	0	0	0	0	0	0	0	0	0	0
1532	0	1	0	5	1	0	1	0	1	0	0	0	0	0	1	0	0	0	0	0
1533	1	0	0	3	0	1	2	1	0	0	0	2	0	0	0	3	0	0	0	0
1534	1	0	0	8	0	1	1	0	0	0	1	0	0	0	1	0	0	0	0	0
1535	0	1	0	3	0	1	1	0	0	0	0	0	0	0	0	0	0	0	0	0
1536	0	1	0	2	1	0	1	0	0	0	2	0	0	0	2	0	0	0	0	0
1537	0	1	0	7	0	1	1	0	1	0	0	0	0	0	1	0	0	0	0	0
1538	0	0	1	4	1	0	5	0	0	1	3	0	0	0	3	0	0	0	0	1
1539	0	1	0	5	0	1	3	0	3	0	0	1	0	0	4	0	0	0	0	0
1540	1	0	0	7	1	0	1	0	0	0	0	0	0	0	0	0	0	0	0	0
1541	0	1	0	6	1	0	0	0	0	0	0	0	0	0	0	0	0	0	0	0
1542	0	0	1	9	1	0	1	0	0	0	0	0	0	0	0	0	0	0	0	0
1543	0	0	1	2	1	0	1	0	0	0	2	0	0	0	2	0	0	0	0	0
1544	1	0	0	3	1	0	0	0	0	0	0	0	0	0	0	0	0	0	0	0
1545	1	0	0	2	1	0	0	0	0	0	0	0	0	0	0	0	0	0	0	0
1546	0	1	0	4	0	1	1	0	1	0	0	0	0	0	1	0	0	0	0	0
1547	0	1	0	4	0	1	2	0	0	0	2	0	0	0	2	0	0	0	0	0
1548	0	1	0	5	0	1	0	0	0	0	0	0	0	0	0	0	0	0	0	0
1549	0	0	1	4	0	1	0	0	0	0	0	0	0	0	0	0	0	0	0	0
1550	0	0	1	2	0	1	2	0	0	1	1	0	0	0	0	0	0	2	0	0
1551	1	1	0	3	0	1	0	0	0	0	0	0	0	0	0	0	0	0	0	0
1552	0	1	0	3	0	1	1	0	1	0	0	0	0	0	0	0	1	0	0	0
1553	0	0	1	4	1	0	1	0	0	0	1	0	0	0	1	0	0	0	0	0
1554	1	0	0	5	0	1	2	1	0	0	0	0	0	0	0	1	0	0	0	0
1555	1	0	0	9	0	1	2	0	0	0	1	2	0	0	3	0	0	0	0	0
1556	1	0	0	2	1	0	2	1	0	0	0	0	0	1	1	0	0	0	0	1
1557	0	1	0	5	0	1	4	0	2	0	1	1	0	0	4	0	0	0	0	0
1558	0	1	1	11	1	0	1	0	0	1	0	0	0	0	1	0	0	0	0	0
1559	0	0	1	1	0	1	0	0	0	0	0	0	0	0	0	0	0	0	0	0
1560	0	0	1	1	1	0	2	0	0	2	0	0	0	0	2	0	0	0	0	0
1561	1	0	0	4	1	0	1	1	0	0	0	0	0	0	1	0	0	0	0	0
1562	1	0	0	2	0	1	1	0	0	0	0	2	0	0	2	0	0	0	0	0
1563	0	1	0	3	1	0	0	0	0	0	0	0	0	0	0	0	0	0	0	0
1564	0	0	1	7	0	1	4	0	0	0	4	0	0	0	2	0	0	0	0	2
1565	0	1	0	10	0	1	1	0	0	0	0	0	0	1	0	0	0	0	0	1
1566	1	1	0	5	0	1	3	0	0	0	1	4	0	0	5	0	0	0	0	0
1567	0	1	0	6	1	0	0	0	0	0	0	0	0	0	0	0	0	0	0	0
1568	0	1	0	3	0	1	6	0	5	0	0	2	0	1	7	0	0	0	0	1
1569	0	1	0	4	1	0	0	0	0	0	0	0	0	0	0	0	0	0	0	0
1570	0	1	0	2	0	1	4	0	1	0	2	2	0	0	3	0	0	0	0	2
1571	0	1	0	10	1	0	2	0	0	0	1	0	0	0	0	0	1	0	0	0
1572	1	0	0	5	1	0	2	1	0	0	0	2	0	0	3	0	0	0	0	0
1573	1	0	0	5	0	1	4	2	0	0	0	4	0	0	6	0	0	0	0	0
1574	0	0	1	6	1	0	2	0	0	2	0	0	0	0	2	0	0	0	0	0
1575	1	1	0	10	1	0	3	3	0	0	0	2	0	0	5	0	0	0	0	0
1576	0	1	0	4	1	0	2	0	2	0	0	0	0	1	0	0	0	1	0	2
1577	0	1	0	2	1	0	6	0	2	1	0	2	0	2	0	6	0	0	0	1
1578	1	0	0	6	1	0	1	1	0	0	0	0	0	0	1	0	0	0	0	0
1579	0	1	0	4	0	1	1	0	0	0	0	0	0	0	0	0	0	0	0	0
1580	0	1	0	3	0	1	3	0	1	0	0	2	0	0	3	0	0	0	0	0
1581	0	0	1	3	0	1	4	0	0	4	0	0	0	0	4	0	0	0	0	0
1582	0	1	0	7	1	1	4	0	0	0	2	2	0	0	4	0	0	0	0	0
1583	0	1	0	5	0	1	1	0	0	0	0	0	0	0	0	0	0	0	0	0
1584	0	0	1	5	1	0	2	0	0	1	0	2	0	0	3	0	0	0	0	0
1585	0	1	0	7	1	0	0	0	0	0	0	0	0	0	0	0	0	0	0	0
1586	1	0	0	6	1	0	0	0	0	0	0	0	0	0	0	0	0	0	0	0
1587	0	1	0	5	1	1	3	0	2	0	0	0	0	0	1	0	0	0	0	1
1588	0	1	0	4	0	1	0	0	0	0	0	0	0	0	0	0	0	0	0	0
1589	1	0	0	2	0	1	0	0	0	0	0	0	0	0	0	0	0	0	0	0
1590	1	0	0	5	0	1	2	3	0	0	0	0	0	0	3	0	0	0	0	0
1591	0	1	0	8	1	0	1	0	0	0	0	0	0	1	0	0	0	1	0	0
1592	0	1	0	10	0	1	1	0	0	0	0	0	0	0	0	0	0	0	0	0
1593	0	1	0	3	1	0	0	0	0	0	0	0	0	0	0	0	0	0	0	0
1594	0	0	1	1	1	0	0	0	0	0	0	0	0	0	0	0	0	0	0	0
1595	0	1	0	5	0	1	2	0	0	0	2	0	0	0	2	0	0	0	0	0
1596	1	0	0	4	0	1	2	0	0	0	0	0	0	1	0	0	0	0	0	1
1597	0	0	1	2	0	1	1	0	0	1	0	0	0	0	1	0	0	0	0	0
1598	1	0	0	2	0	1	0	0	0	0	0	0	0	0	0	0	0	0	0	0
1599	1	0	0	4	0	1	3	2	0	0	0	4	0	0	6	0	0	0	0	0
1600	0	0	1	2	0	1	1	0	0	1	0	0	0	0	1	0	0	0	0	0
1601	0	1	0	7	0	1	2	0	1	0	1	0	0	0	2	0	0	0	0	0
1602	0	1	0	3	0	1	4	0	3	0	0	0	0	1	3	0	0	0	0	1
1603	0	0	1	5	1	0	2	0	0	2	0	0	0	0	2	0	0	0	0	0
1604	0	1	0	5	0	1	1	0	0	0	0	2	0	0	2	0	0	0	0	0
1605	1	0	0	3	1	0	0	0	0	0	0	0	0	0	0	0	0	0	0	0
1606	0	0	1	1	1	0	0	0	0	0	0	0	0	0	0	0	0	0	0	0
1607	0	0	1	4	0	1	5	0	0	2	2	0	0	0	0	0	4	0	0	0
1608	0	0	1	5	1	0	1	0	0	1	0	0	0	0	1	0	0	0	0	0
1609	1	0	0	4	1	0	2	1	0	0	0	0	0	1	0	0	0	0	0	2
1610	0	1	0	9	0	1	2	0	0	0	2	0	0	0	2	0	0	0	0	0
1611	0	0	1	2	0	1	0	0	0	0	0	0	0	0	0	0	0	0	0	0
1612	0	1	0	4	0	1	2	0	2	0	0	2	0	0	4	0	0	0	0	0
1613	0	0	1	2	1	0	2	0	0	2	0	0	0	0	2	0	0	0	0	0
1614	0	1	0	4	1	0	0	0	0	0	0	0	0	0	0	0	0	0	0	0
1615	1	0	0	19	0	1	6	3	0	0	1	2	0	0	6	0	0	0	0	0
1616	0	1	0	5	0	1	6	0	3	0	0	2	0	1	5	0	0	0	0	1
1617	1	0	1	7	0	1	1	0	0	1	0	0	0	0	0	0	0	0	0	1
1618	1	0	0	7	0	1	2	1	0	0	0	0	0	0	1	0	0	0	0	0
1619	1	0	0	3	0	1	2	2	0	0	0	0	0	0	2	0	0	0	0	0
1620	0	0	1	4	1	0	2	0	0	1	1	0	0	0	2	0	0	0	0	0
1621	0	1	0	5	0	1	3	1	0	1	1	0	0	1	0	0	4	0	0	0
1622	0	1	0	4	0	1	1	0	3	0	0	0	0	0	3	0	0	0	0	0
1623	1	0	0	4	1	1	0	0	0	0	0	0	0	0	0	0	0	0	0	0
1624	0	1	0	5	1	0	2	0	0	0	0	2	0	0	2	0	0	0	0	0
1625	1	0	0	4	1	0	2	0	0	0	1	0	0	0	1	0	0	0	0	0
1626	1	0	0	14	1	0	2	2	0	0	0	0	0	0	0	0	2	0	0	0
1627	1	0	0	3	0	1	3	0	0	0	1	4	0	0	5	0	0	0	0	0
1628	0	1	0	5	1	0	0	0	0	0	0	0	0	0	0	0	0	0	0	0
1629	1	0	0	5	0	1	1	1	0	0	0	0	0	0	1	0	0	0	0	0
1630	0	1	0	5	0	1	4	0	1	0	0	0	0	0	0	1	0	0	0	0
1631	1	0	0	7	0	1	2	1	0	0	0	0	0	0	1	0	0	0	0	0
1632	1	0	0	3	0	1	2	1	0	0	1	0	0	0	2	0	0	0	0	0
1633	0	1	0	4	0	1	2	0	0	0	0	0	0	0	0	0	0	0	0	0
1634	0	0	1	19	0	1	3	0	0	0	2	0	0	0	2	0	0	0	0	0
1635	1	0	0	2	1	0	0	0	0	0	0	0	0	0	0	0	0	0	0	0
1636	0	1	0	6	1	0	2	0	0	0	0	2	0	0	2	0	0	0	0	0
1637	0	0	1	3	1	0	9	0	0	7	0	0	0	1	8	0	0	0	0	0
1638	0	1	0	3	0	1	1	0	0	0	0	0	0	0	0	0	0	0	0	0
1639	0	1	0	3	0	1	2	0	0	0	0	0	0	1	0	0	0	1	0	0
1640	0	1	0	8	1	0	0	0	0	0	0	0	0	0	0	0	0	0	0	0
1641	1	0	0	6	0	1	3	2	0	0	0	0	0	0	0	2	0	0	0	0
1642	1	0	0	1	0	1	0	0	0	0	0	0	0	0	0	0	0	0	0	0
1643	0	1	0	10	0	1	10	0	6	0	2	1	0	1	8	0	0	0	0	2
1644	1	0	0	4	0	1	2	0	0	0	2	0	0	0	2	0	0	0	0	0
1645	0	0	1	5	0	1	1	0	0	1	0	0	0	0	1	0	0	0	0	0
1646	0	1	0	4	0	1	1	0	1	0	0	0	0	0	1	0	0	0	0	0
1647	1	0	0	6	1	0	2	0	0	0	1	0	0	0	0	0	0	0	0	1
1648	1	0	0	3	0	1	1	1	0	0	0	0	0	0	0	0	0	1	0	0
1649	0	1	0	4	0	1	1	0	1	0	0	0	0	0	1	0	0	0	0	0
1650	1	0	0	8	0	1	4	0	0	0	1	0	0	0	0	0	0	0	0	1
1651	1	0	0	10	1	0	4	2	0	0	0	0	0	0	0	0	0	2	0	0
1652	0	0	1	3	0	1	1	0	0	0	0	0	0	0	0	0	0	0	0	0
1653	1	0	0	5	1	0	2	1	0	0	0	2	0	0	3	0	0	0	0	0
1654	1	1	0	4	0	1	0	0	0	0	0	0	0	0	0	0	0	0	0	0
1655	0	1	0	8	1	0	0	0	0	0	0	0	0	0	0	0	0	0	0	0
1656	0	1	1	5	1	0	1	0	1	0	0	0	0	0	0	0	1	0	0	0
1657	0	1	0	3	1	0	0	0	0	0	0	0	0	0	0	0	0	0	0	0
1658	1	0	0	4	0	1	0	0	0	0	0	0	0	0	0	0	0	0	0	0
1659	1	0	0	6	1	0	1	0	0	0	0	2	0	0	2	0	0	0	0	0
1660	0	1	0	3	1	0	8	0	4	0	2	4	0	1	10	0	0	0	0	1
1661	1	0	0	8	1	0	1	0	0	0	1	0	0	0	0	0	0	0	0	1
1662	1	0	0	4	0	1	1	0	0	0	0	0	0	0	0	0	0	0	0	0
1663	1	0	0	6	0	1	3	4	0	0	0	0	0	0	0	4	0	0	0	0
1664	0	1	0	4	1	0	0	0	0	0	0	0	0	0	0	0	0	0	0	0
1665	0	0	1	5	1	0	0	0	0	0	0	0	0	0	0	0	0	0	0	0
1666	1	0	0	6	1	0	0	0	0	0	0	0	0	0	0	0	0	0	0	0
1667	1	0	0	1	0	1	1	0	0	0	0	2	0	0	2	0	0	0	0	0
1668	0	1	0	3	1	0	2	0	1	0	0	0	0	0	0	0	0	1	0	0
1669	1	0	0	5	0	1	3	2	0	0	0	0	0	0	2	0	0	0	0	0
1670	0	1	0	4	0	1	1	0	1	0	0	0	0	0	1	0	0	0	0	0
1671	0	0	1	7	1	0	1	0	0	1	0	0	0	0	1	0	0	0	0	0
1672	1	0	0	2	1	0	1	0	0	0	0	2	0	0	2	0	0	0	0	0
1673	0	1	0	12	1	0	0	0	0	0	0	0	0	0	0	0	0	0	0	0
1674	0	1	0	12	1	0	1	0	0	0	0	2	0	0	2	0	0	0	0	0
1675	0	1	0	7	0	1	1	0	0	0	0	0	0	0	0	0	0	0	0	0
1676	1	0	0	6	1	0	1	0	0	0	1	0	0	0	1	0	0	0	0	0
1677	0	0	1	6	1	0	2	0	0	2	0	0	0	0	0	2	0	0	0	0
1678	1	0	0	5	0	1	1	1	0	0	0	0	0	0	0	1	0	0	0	0
1679	0	1	0	3	0	1	3	0	1	0	0	4	0	0	5	0	0	0	0	0
1680	0	1	0	3	0	1	1	0	1	0	0	0	0	0	0	1	0	0	0	0
1681	1	0	0	3	0	1	1	2	0	0	0	0	0	0	2	0	0	0	0	0
1682	0	0	1	5	0	1	0	0	0	0	0	0	0	0	0	0	0	0	0	0
1683	0	1	0	5	0	1	2	0	0	0	0	2	0	0	2	0	0	0	0	0
1684	0	0	1	2	0	1	6	0	0	0	3	2	0	0	4	0	0	0	0	1
1685	0	1	0	5	1	0	2	0	2	0	0	0	0	0	1	0	0	0	0	1
1686	1	0	0	3	0	1	1	1	0	0	0	0	0	0	1	0	0	0	0	0
1687	1	0	0	5	0	1	1	1	0	0	0	0	0	0	1	0	0	0	0	0
1688	1	0	0	4	0	1	0	0	0	0	0	0	0	0	0	0	0	0	0	0
1689	0	0	1	8	0	1	3	0	0	0	3	0	0	0	3	0	0	0	0	0
1690	0	1	0	4	1	0	1	0	1	0	0	0	0	0	0	0	1	0	0	0
1691	0	0	1	4	1	0	1	0	0	1	0	0	0	0	1	0	0	0	0	0
1692	1	0	0	6	1	0	10	4	0	0	3	0	0	0	7	0	0	0	0	0
1693	0	1	0	2	1	0	2	0	0	0	2	0	0	0	2	0	0	0	0	0
1694	0	1	0	4	0	1	1	0	0	0	0	2	0	0	2	0	0	0	0	0
1695	1	0	0	2	1	0	0	0	0	0	0	0	0	0	0	0	0	0	0	0
1696	0	1	0	7	1	0	3	0	0	0	4	0	0	0	4	0	0	0	0	0
1697	1	0	0	8	0	1	6	0	0	0	4	2	0	0	6	0	0	0	0	0
1698	0	0	1	1	1	0	3	0	0	2	0	0	0	1	2	0	0	0	0	1
1699	0	1	0	12	0	1	2	0	0	0	1	2	0	0	3	0	0	0	0	0
1700	0	0	1	3	1	0	3	0	0	1	0	0	0	2	1	0	0	0	0	2
1701	0	1	0	9	0	1	8	0	0	0	5	1	0	0	0	0	6	0	0	0
1702	1	0	0	4	1	0	2	2	0	0	0	0	0	0	0	0	2	0	0	0
1703	0	1	0	6	1	0	1	0	1	0	0	0	0	0	1	0	0	0	0	0
1704	0	1	0	5	0	1	3	0	3	0	0	0	0	0	2	0	0	0	0	1
1705	0	1	0	4	1	0	2	0	0	0	1	0	0	0	0	1	0	0	0	0
1706	1	0	0	6	0	1	2	0	0	0	3	0	0	0	0	0	0	3	0	0
1707	1	0	0	6	0	1	1	0	0	0	1	0	0	0	0	0	0	0	0	1
1708	1	0	0	4	0	1	5	0	0	0	2	0	0	0	1	0	0	0	0	1
1709	1	1	0	5	0	1	3	0	1	0	0	2	0	0	3	0	0	0	0	0
1710	1	0	0	7	1	0	1	1	0	0	0	0	0	0	1	0	0	0	0	0
1711	1	0	0	4	1	0	3	3	0	0	0	0	0	0	0	0	3	0	0	0
1712	1	0	0	3	0	1	1	1	0	0	0	0	0	0	1	0	0	0	0	0
1713	1	1	0	12	0	1	1	0	0	0	0	2	0	0	2	0	0	0	0	0
1714	1	0	0	6	1	0	2	0	0	0	1	0	0	0	1	0	0	0	0	0
1715	0	1	0	4	1	0	0	0	0	0	0	0	0	0	0	0	0	0	0	0
1716	1	0	0	3	1	1	2	1	0	0	0	2	0	0	3	0	0	0	0	0
1717	0	0	1	5	1	0	0	0	0	0	0	0	0	0	0	0	0	0	0	0
1718	0	1	0	6	1	0	1	0	1	0	0	0	0	0	1	0	0	0	0	0
1719	1	0	0	3	0	1	1	1	0	0	0	0	0	0	1	0	0	0	0	0
1720	1	0	0	2	0	1	0	0	0	0	0	0	0	0	0	0	0	0	0	0
1721	0	1	0	4	1	0	0	0	0	0	0	0	0	0	0	0	0	0	0	0
1722	1	0	1	5	1	0	1	0	0	0	0	0	0	1	0	0	0	0	0	1
1723	1	0	0	3	0	1	0	0	0	0	0	0	0	0	0	0	0	0	0	0
1724	0	1	0	6	0	1	7	0	3	0	3	2	0	0	7	0	0	0	0	1
1725	0	1	0	8	1	0	2	0	1	0	0	2	0	0	3	0	0	0	0	0
1726	1	0	0	8	1	0	5	1	0	0	1	2	0	0	4	0	0	0	0	0
1727	0	1	0	5	0	1	2	0	0	0	2	0	0	0	0	0	0	0	0	2
1728	0	0	1	5	1	0	1	0	0	1	0	0	0	0	1	0	0	0	0	0
1729	0	0	1	134	1	0	52	0	1	1	22	4	0	9	0	28	0	0	0	9
1730	0	1	0	4	1	0	2	0	0	0	1	2	0	0	2	0	0	0	0	1
1731	0	1	0	3	1	0	0	0	0	0	0	0	0	0	0	0	0	0	0	0
1732	0	0	1	5	1	0	1	0	0	0	0	0	0	1	0	0	0	0	0	1
1733	0	1	0	8	1	0	1	0	0	0	1	0	0	0	1	0	0	0	0	0
1734	1	0	0	3	0	1	1	1	0	0	0	0	0	0	0	1	0	0	0	0
1735	1	0	0	4	1	0	0	0	0	0	0	0	0	0	0	0	0	0	0	0
1736	0	1	0	8	1	0	3	0	0	0	1	0	0	0	1	0	0	0	0	0
1737	1	0	0	5	1	0	1	0	0	0	0	0	0	1	1	0	0	0	0	0
1738	1	0	0	3	1	0	0	0	0	0	0	0	0	0	0	0	0	0	0	0
1739	1	0	0	6	1	1	3	0	0	0	1	0	0	0	1	0	0	0	0	0
1740	0	0	1	2	0	1	1	0	0	1	0	0	0	0	1	0	0	0	0	0
1741	0	1	0	7	1	0	2	0	2	0	0	0	0	0	2	0	0	0	0	0
1742	1	0	0	5	0	1	1	1	0	0	0	0	0	0	0	1	0	0	0	0
1743	1	0	0	4	1	0	4	0	0	0	1	4	0	0	4	0	0	0	0	1
1744	0	1	0	2	1	0	0	0	0	0	0	0	0	0	0	0	0	0	0	0
1745	0	1	0	2	0	1	0	0	0	0	0	0	0	0	0	0	0	0	0	0
1746	0	0	1	8	0	1	3	0	0	1	2	0	0	0	2	0	0	0	0	1
1747	0	1	0	5	0	1	4	0	2	0	2	0	0	0	4	0	0	0	0	0
1748	1	0	0	3	1	0	1	0	0	0	0	0	0	1	0	0	0	0	0	1
1749	0	1	0	3	0	1	0	0	0	0	0	0	0	0	0	0	0	0	0	0
1750	0	1	0	2	1	1	0	0	0	0	0	0	0	0	0	0	0	0	0	0
1751	1	0	0	4	0	1	1	0	0	0	1	0	0	0	1	0	0	0	0	0
1752	1	0	0	7	0	1	3	2	0	0	0	0	0	0	2	0	0	0	0	0
1753	1	1	0	3	0	1	2	0	0	0	1	0	0	0	1	0	0	0	0	0
1754	0	1	0	4	0	1	0	0	0	0	0	0	0	0	0	0	0	0	0	0
1755	0	1	0	3	0	1	2	0	0	0	0	2	0	1	2	0	0	0	0	1
1756	1	0	0	10	0	1	1	0	0	0	1	0	0	0	1	0	0	0	0	0
1757	0	1	0	9	1	0	2	0	0	0	1	0	0	0	0	0	1	0	0	0
1758	1	0	0	3	0	1	0	0	0	0	0	0	0	0	0	0	0	0	0	0
1759	0	0	1	3	1	0	1	0	0	1	0	0	0	0	1	0	0	0	0	0
1760	0	0	1	7	1	0	3	0	0	3	0	0	0	0	3	0	0	0	0	0
1761	0	1	0	3	0	1	3	0	1	0	1	1	0	0	3	0	0	0	0	0
1762	0	1	0	3	0	1	1	0	0	0	0	2	0	0	2	0	0	0	0	0
1763	1	0	1	7	1	0	2	0	0	1	0	0	0	0	1	0	0	0	0	0
1764	1	0	0	7	1	0	2	2	0	0	0	0	0	0	2	0	0	0	0	0
1765	1	0	0	4	1	0	1	1	0	0	0	0	0	0	1	0	0	0	0	0
1766	0	1	0	7	0	1	1	0	0	0	0	2	0	0	2	0	0	0	0	0
1767	1	0	1	5	0	1	0	0	0	0	0	0	0	0	0	0	0	0	0	0
1768	1	0	0	3	1	0	2	2	0	0	0	0	0	0	2	0	0	0	0	0
1769	1	0	0	1	0	1	2	0	0	0	0	4	0	0	4	0	0	0	0	0
1770	1	0	0	4	1	0	1	1	0	0	0	0	0	0	1	0	0	0	0	0
1771	0	0	1	6	1	0	2	0	0	0	1	2	0	0	3	0	0	0	0	0
1772	0	1	0	13	0	1	3	0	0	0	0	6	0	0	6	0	0	0	0	0
1773	0	1	0	6	0	1	6	0	2	0	2	2	0	0	6	0	0	0	0	0
1774	1	0	0	3	1	0	3	2	0	0	0	0	0	0	0	0	2	0	0	0
1775	0	1	0	4	0	1	1	0	0	0	1	0	0	0	1	0	0	0	0	0
1776	0	1	0	6	0	1	1	0	3	0	0	0	0	0	3	0	0	0	0	0
1777	0	1	0	8	1	0	2	0	0	0	2	0	0	0	1	0	0	0	0	1
1778	1	0	0	6	0	1	5	0	0	0	6	0	0	0	6	0	0	0	0	0
1779	1	0	0	6	1	0	4	2	0	0	0	4	0	0	6	0	0	0	0	0
1780	0	1	0	3	1	0	3	0	1	0	0	0	0	1	1	0	0	0	0	1
1781	0	0	1	3	0	1	1	0	0	1	0	0	0	0	1	0	0	0	0	0
1782	0	1	0	5	1	0	6	0	7	0	0	0	0	1	0	6	0	0	0	2
1783	1	0	0	4	1	0	1	1	0	0	0	0	0	0	1	0	0	0	0	0
1784	0	1	0	7	1	0	3	0	2	0	0	2	0	1	3	0	0	0	0	2
1785	0	0	1	3	0	1	2	0	0	2	0	0	0	0	2	0	0	0	0	0
1786	1	0	0	4	0	1	0	0	0	0	0	0	0	0	0	0	0	0	0	0
1787	1	0	0	5	1	0	2	0	0	0	0	2	0	1	2	0	0	0	0	1
1788	1	0	0	5	0	1	2	0	0	0	1	0	0	1	0	0	0	2	0	0
1789	1	0	0	2	0	1	0	0	0	0	0	0	0	0	0	0	0	0	0	0
1790	0	1	0	2	1	0	0	0	0	0	0	0	0	0	0	0	0	0	0	0
1791	0	1	0	6	1	0	0	0	0	0	0	0	0	0	0	0	0	0	0	0
1792	0	1	0	3	0	1	0	0	0	0	0	0	0	0	0	0	0	0	0	0
1793	0	0	1	2	0	1	1	0	0	1	0	0	0	0	1	0	0	0	0	0
1794	0	1	0	3	1	0	2	0	0	0	0	4	0	0	4	0	0	0	0	0
1795	1	0	0	5	1	0	2	1	0	1	1	2	0	0	0	0	5	0	0	0
1796	1	0	0	7	0	1	3	1	0	0	1	2	0	0	3	0	0	0	0	1
1797	0	0	1	4	1	0	0	0	0	0	0	0	0	0	0	0	0	0	0	0
1798	1	0	0	2	1	0	1	2	0	0	0	0	0	0	2	0	0	0	0	0
1799	1	0	0	4	1	0	1	0	0	0	0	2	0	0	2	0	0	0	0	0
1800	1	0	0	7	1	0	1	0	0	0	0	2	0	0	2	0	0	0	0	0
1801	1	0	0	5	0	1	1	1	0	0	0	0	0	0	0	0	0	1	0	0
1802	0	0	1	3	1	0	0	0	0	0	0	0	0	0	0	0	0	0	0	0
1803	1	0	0	3	0	1	0	0	0	0	0	0	0	0	0	0	0	0	0	0
1804	0	0	1	6	1	0	2	0	0	2	0	0	0	0	0	0	0	2	0	0
1805	1	0	0	6	1	0	1	2	0	0	0	0	0	0	2	0	0	0	0	0
1806	1	0	0	5	1	0	3	2	0	1	0	0	0	1	0	0	3	0	0	1
1807	1	0	0	3	0	1	0	0	0	0	0	0	0	0	0	0	0	0	0	0
1808	1	0	0	10	1	0	0	0	0	0	0	0	0	0	0	0	0	0	0	0
1809	0	0	1	8	1	0	4	0	0	2	0	0	0	2	2	0	0	0	0	2
1810	0	0	1	3	1	0	0	0	0	0	0	0	0	0	0	0	0	0	0	0
1811	0	1	0	6	1	0	3	0	2	0	0	0	0	1	0	0	3	0	0	0
1812	0	1	0	13	0	1	1	0	0	0	1	0	0	0	1	0	0	0	0	0
1813	0	1	0	4	0	1	0	0	0	0	0	0	0	0	0	0	0	0	0	0
1814	1	0	0	3	0	1	3	1	0	0	1	0	0	1	0	0	0	2	0	1
1815	1	0	0	3	0	1	1	1	0	0	0	0	0	0	1	0	0	0	0	0
1816	1	1	0	9	1	0	3	2	0	0	0	2	0	0	4	0	0	0	0	0
1817	0	1	0	6	0	1	5	0	0	0	4	0	0	0	3	0	0	0	0	1
1818	0	0	1	5	0	1	2	0	0	1	0	0	0	0	1	0	0	0	0	0
1819	0	0	1	7	0	1	1	0	0	1	0	0	0	0	1	0	0	0	0	0
1820	1	0	0	4	1	0	3	2	0	0	0	2	0	0	4	0	0	0	0	0
1821	0	1	0	9	0	1	1	0	0	0	0	2	0	0	2	0	0	0	0	0
1822	1	0	0	6	1	0	3	3	0	0	0	0	0	0	0	2	0	0	0	1
1823	0	1	0	2	0	1	3	0	2	0	0	1	0	0	3	0	0	0	0	0
1824	0	0	1	2	1	0	1	0	0	0	0	0	0	0	0	0	0	0	0	0
1825	1	0	0	5	0	1	1	0	0	0	1	0	0	0	1	0	0	0	0	0
1826	1	0	0	3	0	1	1	1	0	0	0	0	0	0	1	0	0	0	0	0
1827	1	1	1	42	1	0	34	1	4	1	22	3	1	3	0	0	32	0	0	3
1828	0	1	0	3	0	1	0	0	0	0	0	0	0	0	0	0	0	0	0	0
1829	1	0	0	7	1	0	2	3	0	0	0	0	0	0	3	0	0	0	0	0
1830	1	0	0	11	0	1	3	1	0	0	2	0	0	0	3	0	0	0	0	0
1831	1	0	0	2	0	1	5	2	0	0	3	1	0	0	6	0	0	0	0	0
1832	1	0	0	4	0	1	0	0	0	0	0	0	0	0	0	0	0	0	0	0
1833	0	1	0	12	0	1	2	0	0	0	2	0	0	0	2	0	0	0	0	0
1834	1	0	0	5	1	0	0	0	0	0	0	0	0	0	0	0	0	0	0	0
1835	0	1	1	14	0	1	4	0	0	1	1	2	0	1	4	0	0	0	0	1
1836	1	0	0	3	0	1	2	3	0	0	0	0	0	0	3	0	0	0	0	0
1837	0	0	1	5	0	1	4	0	0	1	1	0	0	0	2	0	0	0	0	0
1838	0	0	1	4	0	1	0	0	0	0	0	0	0	0	0	0	0	0	0	0
1839	1	0	0	8	1	0	1	1	0	0	0	0	0	0	1	0	0	0	0	0
1840	0	0	1	4	0	1	2	0	0	0	1	0	0	0	1	0	0	0	0	0
1841	0	0	1	6	0	1	1	0	0	1	0	0	0	0	1	0	0	0	0	0
1842	1	0	0	4	1	0	2	2	0	0	0	0	0	0	0	0	2	0	0	0
1843	0	0	1	6	1	0	4	0	0	2	1	0	0	1	3	0	0	0	0	1
1844	0	0	1	5	1	0	1	0	0	0	0	0	0	1	0	0	0	0	0	1
1845	1	0	0	7	0	1	3	0	0	0	5	0	0	0	4	0	0	0	0	1
1846	0	1	0	2	0	1	0	0	0	0	0	0	0	0	0	0	0	0	0	0
1847	0	0	1	4	0	1	3	0	0	2	0	0	0	0	2	0	0	0	0	0
1848	0	0	1	4	0	1	2	0	0	1	0	2	0	0	3	0	0	0	0	0
1849	0	1	0	4	1	0	0	0	0	0	0	0	0	0	0	0	0	0	0	0
1850	0	1	0	5	1	0	4	0	1	0	0	4	0	0	5	0	0	0	0	0
1851	0	1	0	9	0	1	1	0	0	0	2	0	0	0	2	0	0	0	0	0
1852	1	0	0	13	1	0	3	3	1	0	2	0	0	0	6	0	0	0	0	0
1853	0	1	0	2	1	0	0	0	0	0	0	0	0	0	0	0	0	0	0	0
1854	1	0	0	8	1	0	0	0	0	0	0	0	0	0	0	0	0	0	0	0
1855	0	1	0	4	1	0	2	0	3	0	0	0	0	1	0	0	2	0	0	2
1856	0	1	0	1	0	1	0	0	0	0	0	0	0	0	0	0	0	0	0	0
1857	1	0	0	6	0	1	5	0	0	0	0	4	0	2	4	0	0	0	0	2
1858	0	1	0	2	1	0	0	0	0	0	0	0	0	0	0	0	0	0	0	0
1859	0	1	0	3	0	1	1	0	0	0	0	2	0	0	2	0	0	0	0	0
1860	0	0	1	8	1	0	2	0	0	1	0	0	0	1	2	0	0	0	0	0
1861	1	0	0	4	0	1	2	0	0	0	2	0	0	0	2	0	0	0	0	0
1862	1	0	0	4	1	0	1	2	0	0	0	0	0	0	2	0	0	0	0	0
1863	1	0	0	5	0	1	1	1	0	0	0	0	0	0	0	0	0	1	0	0
1864	0	1	0	5	0	1	1	0	0	0	0	0	0	0	0	0	0	0	0	0
1865	0	1	0	10	0	1	3	0	0	0	3	0	0	0	3	0	0	0	0	0
1866	1	0	0	7	0	1	2	0	0	0	2	0	0	0	2	0	0	0	0	0
1867	0	1	0	8	0	1	3	0	2	0	0	0	0	0	1	0	0	0	0	1
1868	0	1	0	6	0	1	2	0	0	0	0	0	0	1	0	0	0	0	0	1
1869	0	1	0	8	0	1	2	0	1	0	2	0	0	0	3	0	0	0	0	0
1870	0	1	0	5	0	1	2	0	0	0	3	0	0	0	3	0	0	0	0	0
1871	0	1	0	6	0	1	0	0	0	0	0	0	0	0	0	0	0	0	0	0
1872	0	1	0	7	1	0	1	0	0	0	0	0	0	0	0	0	0	0	0	0
1873	0	0	1	2	0	1	0	0	0	0	0	0	0	0	0	0	0	0	0	0
1874	0	1	0	6	1	0	3	0	0	0	2	2	0	0	4	0	0	0	0	0
1875	1	0	1	6	1	0	0	0	0	0	0	0	0	0	0	0	0	0	0	0
1876	0	0	1	3	0	1	5	0	0	3	0	4	0	0	7	0	0	0	0	0
1877	1	0	0	3	0	1	2	0	0	0	3	0	0	0	3	0	0	0	0	0
1878	0	1	0	12	1	0	0	0	0	0	0	0	0	0	0	0	0	0	0	0
1879	1	0	0	10	1	0	1	1	0	0	0	0	0	0	1	0	0	0	0	0
1880	0	1	0	5	0	1	2	0	0	0	0	0	0	0	0	0	0	0	0	0
1881	0	1	0	9	0	1	1	0	0	0	0	0	0	0	0	0	0	0	0	0
1882	1	0	0	7	0	1	1	0	0	0	1	0	0	0	1	0	0	0	0	0
1883	0	0	1	9	0	1	3	0	0	1	2	0	0	0	3	0	0	0	0	0
1884	1	0	0	2	0	1	1	0	0	0	0	0	0	0	0	0	0	0	0	0
1885	0	1	0	7	1	0	1	0	0	0	1	0	0	0	1	0	0	0	0	0
1886	1	0	0	15	1	0	0	0	0	0	0	0	0	0	0	0	0	0	0	0
1887	0	1	0	3	0	1	0	0	0	0	0	0	0	0	0	0	0	0	0	0
1888	1	0	0	3	0	1	1	1	0	0	0	0	0	0	0	1	0	0	0	0
1889	0	1	0	3	1	0	0	0	0	0	0	0	0	0	0	0	0	0	0	0
1890	0	1	0	3	0	1	0	0	0	0	0	0	0	0	0	0	0	0	0	0
1891	0	1	0	7	0	1	2	0	0	0	1	2	0	0	3	0	0	0	0	0
1892	0	1	0	7	1	0	0	0	0	0	0	0	0	0	0	0	0	0	0	0
1893	0	1	0	4	0	1	2	0	0	0	1	0	0	0	1	0	0	0	0	0
1894	1	0	0	6	1	0	3	1	0	0	2	0	0	0	2	0	0	0	0	1
1895	0	1	0	4	1	0	6	0	4	0	2	2	0	0	8	0	0	0	0	0
1896	0	1	0	5	1	0	4	0	0	1	1	0	0	0	2	0	0	0	0	0
1897	1	0	0	4	1	0	0	0	0	0	0	0	0	0	0	0	0	0	0	0
1898	1	0	0	8	0	1	4	0	0	0	5	0	0	0	5	0	0	0	0	0
1899	1	0	0	5	0	1	3	0	0	0	4	0	0	0	4	0	0	0	0	0
1900	1	1	0	4	0	1	1	1	0	0	0	0	0	0	1	0	0	0	0	0
1901	0	1	0	7	1	0	0	0	0	0	0	0	0	0	0	0	0	0	0	0
1902	0	0	1	3	0	1	1	0	0	1	0	0	0	0	1	0	0	0	0	0
1903	0	0	1	6	0	1	0	0	0	0	0	0	0	0	0	0	0	0	0	0
1904	0	1	0	4	1	0	1	0	1	0	0	0	0	0	0	0	1	0	0	0
1905	1	0	0	5	0	1	1	0	0	0	0	0	0	0	0	0	0	0	0	0
1906	0	1	0	4	0	1	2	0	1	0	0	0	0	0	1	0	0	0	0	0
1907	0	1	0	3	0	1	1	0	0	0	0	2	0	0	2	0	0	0	0	0
1908	0	1	0	5	1	0	1	0	2	0	0	0	0	1	0	0	0	1	0	2
1909	1	0	0	3	0	1	2	0	0	0	0	0	0	0	0	0	0	0	0	0
1910	0	1	0	4	0	1	0	0	0	0	0	0	0	0	0	0	0	0	0	0
1911	0	1	0	6	1	0	2	0	2	0	0	0	0	0	0	0	2	0	0	0
1912	1	0	1	6	0	1	0	0	0	0	0	0	0	0	0	0	0	0	0	0
1913	1	0	0	3	0	1	1	0	0	1	0	0	0	0	1	0	0	0	0	0
1914	1	0	0	7	1	0	4	1	0	0	0	0	0	1	0	0	0	1	0	1
1915	1	0	0	3	1	0	2	0	0	0	0	0	0	2	0	0	0	0	0	2
1916	0	1	0	4	1	0	3	0	0	0	1	0	0	2	2	0	0	0	0	1
1917	0	1	0	2	0	1	1	0	1	0	0	0	0	0	1	0	0	0	0	0
1918	0	1	0	3	1	0	1	0	1	0	0	0	0	0	1	0	0	0	0	0
1919	1	0	0	6	0	1	0	0	0	0	0	0	0	0	0	0	0	0	0	0
1920	0	0	1	5	0	1	2	0	0	1	0	0	0	0	0	0	0	1	0	0
1921	1	0	0	2	0	1	2	2	0	0	0	0	0	0	2	0	0	0	0	0
1922	1	0	0	3	0	1	1	1	0	0	0	0	0	0	0	1	0	0	0	0
1923	0	1	0	5	0	1	2	0	0	0	0	0	0	0	0	0	0	0	0	0
1924	1	0	0	7	1	0	5	0	0	0	4	0	0	0	0	0	0	4	0	0
1925	1	0	0	7	0	1	1	0	0	0	1	0	0	0	1	0	0	0	0	0
1926	0	0	1	2	0	1	0	0	0	0	0	0	0	0	0	0	0	0	0	0
1927	0	1	0	4	1	0	1	0	0	0	0	2	0	0	2	0	0	0	0	0
1928	0	0	1	9	1	0	2	0	0	2	0	0	0	0	2	0	0	0	0	0
1929	1	0	0	4	0	1	2	2	0	0	0	2	0	0	3	0	0	0	0	1
1930	1	0	0	2	0	1	2	2	0	0	0	2	0	0	4	0	0	0	0	0
1931	0	1	0	10	0	1	4	0	0	0	0	0	0	1	0	0	0	0	0	1
1932	0	0	1	3	0	1	6	0	0	2	0	4	0	0	6	0	0	0	0	0
1933	0	0	1	6	0	1	2	0	0	2	0	0	0	0	2	0	0	0	0	0
1934	1	0	0	4	0	1	1	1	0	0	0	0	0	0	1	0	0	0	0	0
1935	0	1	0	5	0	1	1	0	0	0	1	0	0	0	1	0	0	0	0	0
1936	1	0	0	5	1	1	1	1	0	0	0	0	0	0	1	0	0	0	0	0
1937	0	1	0	4	0	1	0	0	0	0	0	0	0	0	0	0	0	0	0	0
1938	0	1	0	3	1	0	3	0	1	0	0	0	0	0	0	0	0	1	0	0
1939	1	0	0	4	1	0	1	1	0	0	0	0	0	0	1	0	0	0	0	0
1940	0	1	0	5	1	0	3	0	2	0	0	0	0	0	1	0	0	0	0	1
1941	0	1	1	6	1	0	2	0	2	0	0	0	0	0	2	0	0	0	0	0
1942	1	0	0	5	0	1	1	0	0	0	2	0	0	0	2	0	0	0	0	0
1943	1	0	0	3	1	0	2	1	0	0	0	2	0	0	3	0	0	0	0	0
1944	0	1	0	6	1	0	4	0	3	0	0	2	0	0	5	0	0	0	0	0
1945	0	0	1	5	0	1	4	0	0	1	1	0	0	0	0	0	0	2	0	0
1946	0	0	1	4	1	0	1	0	0	0	1	0	0	0	1	0	0	0	0	0
1947	0	1	0	8	1	0	3	0	0	0	1	0	0	0	1	0	0	0	0	0
1948	1	0	0	2	0	1	0	0	0	0	0	0	0	0	0	0	0	0	0	0
1949	1	0	0	7	0	1	2	0	0	0	2	0	0	0	0	0	0	0	0	2
1950	1	0	0	12	0	1	5	3	0	0	2	0	0	0	5	0	0	0	0	0
1951	0	1	0	4	0	1	2	0	0	0	2	0	0	0	2	0	0	0	0	0
1952	0	1	0	3	0	1	2	1	0	0	0	2	0	0	3	0	0	0	0	0
1953	1	0	0	7	1	0	1	1	0	0	0	0	0	0	1	0	0	0	0	0
1954	1	0	0	4	0	1	0	0	0	0	0	0	0	0	0	0	0	0	0	0
1955	1	1	0	53	1	0	16	2	0	1	13	2	0	3	0	0	17	0	0	4
1956	1	0	0	1	1	0	0	0	0	0	0	0	0	0	0	0	0	0	0	0
1957	0	1	0	6	1	0	2	0	0	0	1	2	0	0	3	0	0	0	0	0
1958	1	0	0	4	0	1	1	1	0	0	0	0	0	0	1	0	0	0	0	0
1959	0	0	1	4	1	0	0	0	0	0	0	0	0	0	0	0	0	0	0	0
1960	1	0	0	6	0	1	2	1	0	0	0	2	0	0	3	0	0	0	0	0
1961	0	1	0	5	1	0	1	0	0	0	0	2	0	0	2	0	0	0	0	0
1962	0	0	1	5	0	1	3	0	0	1	1	0	0	0	2	0	0	0	0	0
1963	0	1	0	4	1	0	0	0	0	0	0	0	0	0	0	0	0	0	0	0
1964	0	0	1	2	0	1	0	0	0	0	0	0	0	0	0	0	0	0	0	0
1965	0	1	0	4	0	1	6	0	6	0	1	0	0	0	6	0	0	0	0	1
1966	1	0	0	4	0	1	1	1	0	0	0	0	0	0	1	0	0	0	0	0
1967	0	1	0	5	0	1	2	0	1	0	0	1	0	0	2	0	0	0	0	0
1968	0	0	1	8	0	1	3	0	0	0	0	2	0	0	2	0	0	0	0	0
1969	0	0	1	1	1	0	0	0	0	0	0	0	0	0	0	0	0	0	0	0
1970	1	0	0	8	1	0	1	1	0	0	0	0	0	0	1	0	0	0	0	0
1971	0	1	0	4	0	1	1	0	0	0	0	0	0	0	0	0	0	0	0	0
1972	1	0	0	5	0	1	4	3	0	0	1	2	0	0	0	0	6	0	0	0
1973	1	0	0	4	1	0	1	0	0	0	0	0	0	1	0	0	0	0	0	1
1974	0	0	1	7	1	0	2	1	0	1	0	0	0	0	0	2	0	0	0	0
1975	0	1	0	11	0	1	1	0	0	0	0	2	0	0	2	0	0	0	0	0
1976	0	1	0	6	1	0	1	0	0	0	0	2	0	0	2	0	0	0	0	0
1977	0	1	0	4	0	1	1	0	1	0	0	0	0	0	1	0	0	0	0	0
1978	1	0	0	5	0	1	1	0	0	0	1	0	0	0	0	0	0	0	0	1
1979	0	0	1	3	1	0	2	0	0	2	0	0	0	0	2	0	0	0	0	0
1980	0	1	1	13	0	1	0	0	0	0	0	0	0	0	0	0	0	0	0	0
1981	1	0	0	4	0	1	1	0	0	0	1	0	0	0	1	0	0	0	0	0
1982	0	0	1	13	1	0	4	0	0	0	2	0	0	2	1	0	0	0	0	3
1983	0	1	0	8	0	1	2	0	0	0	2	0	0	0	2	0	0	0	0	0
1984	1	0	1	9	1	0	2	0	0	1	0	2	0	0	3	0	0	0	0	0
1985	0	0	1	7	1	0	5	0	0	4	0	0	0	0	4	0	0	0	0	0
1986	0	1	0	5	1	0	0	0	0	0	0	0	0	0	0	0	0	0	0	0
1987	1	0	0	5	1	0	0	0	0	0	0	0	0	0	0	0	0	0	0	0
1988	0	1	0	7	0	1	3	0	4	0	0	0	0	0	4	0	0	0	0	0
1989	1	1	0	4	1	1	2	2	0	0	0	0	0	0	2	0	0	0	0	0
1990	0	1	0	7	0	1	7	0	1	0	1	6	0	0	6	0	0	0	0	2
1991	1	0	0	5	1	0	0	0	0	0	0	0	0	0	0	0	0	0	0	0
1992	1	0	0	3	1	0	1	1	0	0	0	0	0	0	0	0	1	0	0	0
1993	0	0	1	6	1	0	1	0	0	0	1	0	0	0	0	0	0	1	0	0
1994	0	1	0	4	1	0	1	0	2	0	0	0	0	1	0	0	0	1	0	2
1995	0	1	1	2	1	0	0	0	0	0	0	0	0	0	0	0	0	0	0	0
1996	1	0	0	4	0	1	0	0	0	0	0	0	0	0	0	0	0	0	0	0
1997	0	1	0	2	0	1	0	0	0	0	0	0	0	0	0	0	0	0	0	0
1998	0	0	1	5	0	1	1	0	0	1	0	0	0	0	1	0	0	0	0	0
1999	0	1	0	4	0	1	0	0	0	0	0	0	0	0	0	0	0	0	0	0
[truncated: 29,515 more rows]

## Sheet: field_descriptions
Field	Description
id	unique article identifier
denmark	article has at least one author affiliated to a Denmark research organisation
netherlands	article has at least one author affiliated to a Netherlands research organisation
norway	article has at least one author affiliated to a Norway research organisation
n_authors	number of authors of the article
food_science	article is in the food science set
energy	article is in the renewable energy research set
n_FAs	number of funding acknowledgements
origin_DK	number of acknowledged domestic (for domestic is Denmark author affiliation) funding instruments
origin_NL	number of acknowledged domestic (for domestic is Netherlands author affiliation) funding instruments
origin_NO	number of acknowledged domestic (for domestic is Norway author affiliation) funding instruments
origin_foreign	number of acknowledged foreign (i.e. non-Denmark, non-Netherlands and/or non-Norway) funding instruments, respective to domestic author affiliation
origin_supranational	number of acknowledged supranational funding instruments
origin_unknown	number of acknowledged funding instruments from unknown origin
origin_not_coded	number of acknowledged funding instruments not coded for origin
type_public	number of acknowledged public funding instruments
type_private	number of acknowledged private funding instruments
type_non_profit	number of acknowledged non-profit funding instruments
type_university	number of acknowledged university (internal) funding instruments
type_mixed	number of acknowledged funding instruments that belong to multiple type categories
type_not_coded	number of acknowledged funding instruments not coded for type
